# Supplementary material for: (E)-1,2-Diphenyl­vinyl p-toluene­sulfonate
Source: Acta Crystallogr Sect E Struct Rep Online. 2008 Aug 20;64(Pt 9):o1787. doi: 10.1107/S160053680802607X (PMC2960522; doi:10.1107/S160053680802607X)
Supplement: Supplementary file 1 [file e-64-o1787-sup1.cif]

##############################################################################
###                                                                        ###
###        Electronic paper (Acta Crystallographica Section E)             ###
###                                                                        ###
##############################################################################
#                                                                            #
# This CIF contains the data in a paper accepted for publication in Acta     #
# Crystallographica Section E. It conforms to the requirements of Notes      #
# for Authors for Section E, and has been peer reviewed under the auspices   #
# of the IUCr Commission on Journals.                                        #
#                                                                            #
# Full details of the Crystallographic Information File format               #
# are given in the paper "The Crystallographic Information File (CIF):       #
# a New Standard Archive File for Crystallography" by S. R. Hall, F. H.      #
# Allen and I. D. Brown [Acta Cryst. (1991), A47, 655-685].                  #
#                                                                            #
# The current version of the core CIF dictionary is obtainable from          #
# ftp://ftp.iucr.org/pub/cif_core.dic. The current version number is 2.4.    #
#                                                                            #
# Software is freely available for graphical display of the structure(s) in  #
# this CIF.  For information consult the CIF home page http://www.iucr.org/  #
# cif/home.html                                                              #
#                                                                            #
# This file may be used for bona fide research purposes within the           #
# scientific community so long as proper attribution is given to the journal # 
# article from which it was obtained.                                        #
#                                                                            #
##############################################################################
                                             
data_global
_audit_creation_method     'by CrystalStructure 3.7.0'
_journal_date_recd_electronic     2008-05-08
_journal_date_accepted     2008-08-13
_journal_name_full     'Acta Crystallographica, Section E'
_journal_year     2008
_journal_volume     64
_journal_issue      9
_journal_page_first     o1787
_journal_page_last     o1787
_journal_paper_category     QO
_journal_coeditor_code     YA2077
_publ_contact_author_name     'Dongmei Cui'
_publ_contact_author_address
;
 College of Pharmaceutical Sciences
 Zhejiang University of Technology
 Hangzhou 310014, P. R. China
;
_publ_contact_author_email     'cuidongmei@zjut.edu.cn'
_publ_contact_author_fax     '86-571-88320320'
_publ_contact_author_phone     '86-571-88320320'
_publ_section_title
;
(<i>E</i>)-1,2-Diphenylvinyl <i>p</i>-toluenesulfonate
;
loop_
    _publ_author_name
    _publ_author_address
    'Dongmei Cui'
;
  Zhejiang University of Technology
  College of Pharmaceutical Science
  Hangzhou 310014
  People's Republic of China
;
    'Qian Meng'
;
  Zhejiang University of Technology
  College of Pharmaceutical Science
  Hangzhou 310014
  People's Republic of China
;
    'Chen Zhang'
;
  Zhejiang University
  Hangzhou 310058
  People's Republic of China
;
    'Jianming Gu'
;
  Zhejiang University
  Hangzhou 310058
  People's Republic of China
;
data_I
_chemical_name_systematic
;
(<i>E</i>)-1,2-Diphenylvinyl <i>p</i>-toluenesulfonate
;
_chemical_formula_moiety     'C21 H18 O3 S'
_chemical_formula_sum     'C21 H18 O3 S'
_chemical_formula_iupac     'C21 H18 O3 S'
_chemical_formula_weight     350.43
_chemical_melting_point     ?
_symmetry_cell_setting     monoclinic
_symmetry_space_group_name_H-M     'P 21/c'
_symmetry_space_group_name_Hall     '-P 2ybc'
loop_
    _symmetry_equiv_pos_site_id
    _symmetry_equiv_pos_as_xyz
    1 '+X,+Y,+Z'
    2 '-X,1/2+Y,1/2-Z'
    3 '-X,-Y,-Z'
    4 '+X,1/2-Y,1/2+Z'
_cell_length_a     19.8000(7)
_cell_length_b     5.8289(2)
_cell_length_c     15.5228(7)
_cell_angle_alpha     90.00
_cell_angle_beta     97.2226(12)
_cell_angle_gamma     90.00
_cell_volume     1777.31(12)
_cell_formula_units_Z     4
_cell_measurement_reflns_used     11320
_cell_measurement_theta_min     3.1
_cell_measurement_theta_max     27.4
_cell_measurement_temperature     296.0(10)
_exptl_crystal_description     'plate'
_exptl_crystal_colour     'colourless'
_exptl_crystal_size_max     0.50
_exptl_crystal_size_mid     0.50
_exptl_crystal_size_min     0.20
_exptl_crystal_density_diffrn     1.310
_exptl_crystal_density_meas     ?
_exptl_crystal_density_method     'not measured'
_exptl_crystal_F_000     736.00
_exptl_absorpt_coefficient_mu     0.20
_exptl_absorpt_correction_type     multi-scan
_exptl_absorpt_process_details     '(ABSCOR; Higashi, 1995)'
_exptl_absorpt_correction_T_min     0.879
_exptl_absorpt_correction_T_max     0.961
_diffrn_radiation_type     'Mo K\a'
_diffrn_radiation_wavelength     0.71075
_diffrn_measurement_device_type     'Rigaku R-AXIS RAPID'
_diffrn_measurement_method     \w
_diffrn_detector_area_resol_mean     10.00
_diffrn_reflns_number     16497
_diffrn_reflns_av_R_equivalents     0.037
_diffrn_reflns_theta_max     27.5
_diffrn_reflns_theta_full     27.5
_diffrn_measured_fraction_theta_max     0.997
_diffrn_measured_fraction_theta_full     0.997
_diffrn_reflns_limit_h_min     -25
_diffrn_reflns_limit_h_max     25
_diffrn_reflns_limit_k_min     -6
_diffrn_reflns_limit_k_max     7
_diffrn_reflns_limit_l_min     -20
_diffrn_reflns_limit_l_max     20
_refine_special_details
;
Refinement using all reflections. The weighted <i>R</i>-factor (<i>wR</i>) and
goodness of fit (<i>S</i>) are based on <i>F</i>^2^. <i>R</i>-factor (gt) are
based on <i>F</i>. The threshold expression of <i>F</i>^2^ > 2.0
\s(<i>F</i>^2^) is used only for calculating <i>R</i>-factor (gt).
;
_reflns_number_total     4064
_reflns_number_gt     2454
_reflns_threshold_expression     I>2\s(I)
_refine_ls_structure_factor_coef     Fsqd
_refine_ls_R_factor_gt     0.035
_refine_ls_wR_factor_ref     0.115
_refine_ls_goodness_of_fit_ref     1.01
_refine_ls_number_reflns     4064
_refine_ls_number_parameters     245
_refine_ls_number_restraints     0
_refine_ls_hydrogen_treatment     constr
_refine_ls_weighting_scheme     calc
_refine_ls_weighting_details     'w = 1/[0.0007Fo^2^ + \s(Fo^2^)]/(4Fo^2^)'
_refine_ls_shift/su_max     ?
_refine_ls_shift/su_max_lt     0.001
_refine_diff_density_max     0.32
_refine_diff_density_min     -0.37
_refine_ls_extinction_method     'Larson (1970)'
_refine_ls_extinction_coef      70E1(4)
loop_
    _atom_type_symbol
    _atom_type_description
    _atom_type_scat_dispersion_real
    _atom_type_scat_dispersion_imag
    _atom_type_scat_source
    'C' 'C' 0.003 0.002
;
International Tables for Crystallography
(1992, Vol. C, Tables 4.2.6.8 and 6.1.1.4)
;
    'H' 'H' 0.000 0.000
;
International Tables for Crystallography
(1992, Vol. C, Table 6.1.1.4)
;
    'O' 'O' 0.011 0.006
;
International Tables for Crystallography
(1992, Vol. C, Tables 4.2.6.8 and 6.1.1.4)
;
    'S' 'S' 0.125 0.123
;
International Tables for Crystallography
(1992, Vol. C, Tables 4.2.6.8 and 6.1.1.4)
;
_computing_data_collection     'PROCESS-AUTO (Rigaku, 1998)'
_computing_cell_refinement     'PROCESS-AUTO (Rigaku, 1998)'
_computing_data_reduction     'CrystalStructure (Rigaku/MSC, 2004)'
_computing_structure_solution     'SIR97 (Altomare <i>et al.</i>,  1999)'
_computing_structure_refinement     'CRYSTALS (Watkin <i>et al.</i>,  1996)'
_computing_molecular_graphics     'ORTEP-3 for Windows (Farrugia, 1997)'
_computing_publication_material     'CrystalStructure (Rigaku/MSC, 2004)'
loop_
    _atom_site_type_symbol
    _atom_site_label
    _atom_site_fract_x
    _atom_site_fract_y
    _atom_site_fract_z
    _atom_site_U_iso_or_equiv
    _atom_site_adp_type
    _atom_site_calc_flag
    _atom_site_refinement_flags
    _atom_site_occupancy
    _atom_site_disorder_assembly
    _atom_site_disorder_group
    S S1 0.18392(2) 0.36995(9) 0.40582(3) 0.04917(14) Uani d . 1.00 . .
    O O1 0.24688(6) 0.5425(2) 0.41891(8) 0.0490(3) Uani d . 1.00 . .
    O O2 0.20815(6) 0.1464(2) 0.39044(10) 0.0626(4) Uani d . 1.00 . .
    O O3 0.14984(6) 0.4139(2) 0.47932(9) 0.0692(4) Uani d . 1.00 . .
    C C1 0.30475(8) 0.5083(2) 0.37345(12) 0.0423(4) Uani d . 1.00 . .
    C C2 0.36167(9) 0.4467(3) 0.42212(12) 0.0504(5) Uani d . 1.00 . .
    C C3 0.43026(8) 0.4338(3) 0.39505(12) 0.0457(5) Uani d . 1.00 . .
    C C4 0.47282(10) 0.2516(3) 0.42163(13) 0.0588(6) Uani d . 1.00 . .
    C C5 0.53825(10) 0.2424(3) 0.40017(14) 0.0636(6) Uani d . 1.00 . .
    C C6 0.56265(9) 0.4158(3) 0.35334(13) 0.0564(6) Uani d . 1.00 . .
    C C7 0.52180(9) 0.5978(3) 0.32689(13) 0.0564(6) Uani d . 1.00 . .
    C C8 0.45589(9) 0.6074(3) 0.34753(12) 0.0528(5) Uani d . 1.00 . .
    C C9 0.29281(8) 0.5511(2) 0.27937(12) 0.0399(4) Uani d . 1.00 . .
    C C10 0.31048(9) 0.3861(3) 0.22233(12) 0.0463(5) Uani d . 1.00 . .
    C C11 0.29633(10) 0.4197(3) 0.13398(12) 0.0563(6) Uani d . 1.00 . .
    C C12 0.26427(10) 0.6160(3) 0.10150(12) 0.0570(6) Uani d . 1.00 . .
    C C13 0.24713(9) 0.7817(3) 0.15732(13) 0.0554(6) Uani d . 1.00 . .
    C C14 0.26083(8) 0.7515(3) 0.24614(12) 0.0469(5) Uani d . 1.00 . .
    C C15 0.13442(8) 0.4713(3) 0.31215(12) 0.0437(5) Uani d . 1.00 . .
    C C16 0.13277(9) 0.3540(3) 0.23505(12) 0.0490(5) Uani d . 1.00 . .
    C C17 0.09787(9) 0.4460(3) 0.16026(13) 0.0551(5) Uani d . 1.00 . .
    C C18 0.06416(9) 0.6543(3) 0.16162(13) 0.0558(6) Uani d . 1.00 . .
    C C19 0.06504(9) 0.7662(3) 0.24064(16) 0.0588(6) Uani d . 1.00 . .
    C C20 0.09969(9) 0.6786(3) 0.31559(13) 0.0538(5) Uani d . 1.00 . .
    C C21 0.02903(12) 0.7611(4) 0.07986(17) 0.0876(9) Uani d . 1.00 . .
    H H2 0.3579 0.4074 0.4794 0.060 Uiso c R 1.00 . .
    H H4 0.4570 0.1340 0.4543 0.071 Uiso c R 1.00 . .
    H H5 0.5659 0.1178 0.4176 0.076 Uiso c R 1.00 . .
    H H6 0.6070 0.4097 0.3395 0.068 Uiso c R 1.00 . .
    H H7 0.5383 0.7155 0.2949 0.068 Uiso c R 1.00 . .
    H H8 0.4284 0.7320 0.3293 0.063 Uiso c R 1.00 . .
    H H10 0.3320 0.2521 0.2436 0.056 Uiso c R 1.00 . .
    H H11 0.3086 0.3082 0.0960 0.068 Uiso c R 1.00 . .
    H H12 0.2543 0.6363 0.0418 0.068 Uiso c R 1.00 . .
    H H13 0.2261 0.9158 0.1353 0.066 Uiso c R 1.00 . .
    H H14 0.2488 0.8644 0.2837 0.056 Uiso c R 1.00 . .
    H H16 0.1550 0.2138 0.2332 0.059 Uiso c R 1.00 . .
    H H17 0.0970 0.3668 0.1081 0.066 Uiso c R 1.00 . .
    H H19 0.0416 0.9038 0.2429 0.071 Uiso c R 1.00 . .
    H H20 0.1000 0.7564 0.3679 0.065 Uiso c R 1.00 . .
    H H211 0.0549 0.7310 0.0327 0.105 Uiso c R 1.00 . .
    H H212 0.0255 0.9238 0.0878 0.105 Uiso c R 1.00 . .
    H H213 -0.0157 0.6967 0.0668 0.105 Uiso c R 1.00 . .
loop_
    _atom_site_aniso_label
    _atom_site_aniso_U_11
    _atom_site_aniso_U_22
    _atom_site_aniso_U_33
    _atom_site_aniso_U_12
    _atom_site_aniso_U_13
    _atom_site_aniso_U_23
    S1 0.0464(2) 0.0604(3) 0.0419(3) -0.0014(2) 0.0103(2) 0.0001(2)
    O1 0.0444(6) 0.0644(8) 0.0398(7) -0.0042(5) 0.0116(5) -0.0115(6)
    O2 0.0705(8) 0.0510(8) 0.0651(10) 0.0076(6) 0.0040(7) 0.0045(7)
    O3 0.0573(7) 0.1060(12) 0.0483(9) -0.0027(7) 0.0228(6) 0.0018(8)
    C1 0.0413(8) 0.0491(10) 0.0376(10) -0.0001(7) 0.0088(7) -0.0053(8)
    C2 0.0480(9) 0.0689(12) 0.0343(10) -0.0031(9) 0.0054(8) 0.0055(9)
    C3 0.0437(9) 0.0600(11) 0.0325(10) -0.0006(8) 0.0018(7) 0.0033(8)
    C4 0.0571(11) 0.0653(13) 0.0539(13) 0.0045(10) 0.0070(9) 0.0190(10)
    C5 0.0534(11) 0.0721(14) 0.0648(14) 0.0137(10) 0.0058(10) 0.0122(12)
    C6 0.0426(9) 0.0760(14) 0.0501(12) -0.0005(10) 0.0040(8) -0.0036(11)
    C7 0.0472(9) 0.0674(13) 0.0548(13) -0.0070(9) 0.0073(9) 0.0082(10)
    C8 0.0494(10) 0.0567(11) 0.0516(12) 0.0012(9) 0.0042(8) 0.0091(10)
    C9 0.0379(8) 0.0456(9) 0.0362(10) -0.0007(7) 0.0053(7) -0.0021(8)
    C10 0.0493(9) 0.0477(10) 0.0425(11) 0.0045(8) 0.0090(8) -0.0040(9)
    C11 0.0644(11) 0.0656(13) 0.0404(12) -0.0031(10) 0.0130(9) -0.0133(10)
    C12 0.0605(11) 0.0732(14) 0.0367(11) -0.0102(10) 0.0032(9) 0.0061(10)
    C13 0.0543(10) 0.0537(12) 0.0568(13) -0.0014(9) 0.0020(9) 0.0139(10)
    C14 0.0489(9) 0.0448(10) 0.0475(12) -0.0012(8) 0.0082(8) -0.0029(9)
    C15 0.0386(8) 0.0485(10) 0.0450(11) -0.0022(7) 0.0093(7) -0.0020(8)
    C16 0.0466(9) 0.0489(10) 0.0516(12) -0.0001(8) 0.0073(8) -0.0067(9)
    C17 0.0523(10) 0.0654(12) 0.0471(12) -0.0056(10) 0.0044(9) -0.0079(10)
    C18 0.0415(9) 0.0679(13) 0.0576(14) -0.0036(9) 0.0046(9) 0.0085(11)
    C19 0.0461(10) 0.0553(12) 0.0763(16) 0.0075(9) 0.0124(10) 0.0068(11)
    C20 0.0513(10) 0.0544(11) 0.0580(13) 0.0020(9) 0.0160(9) -0.0078(10)
    C21 0.0740(14) 0.105(2) 0.0801(19) 0.0060(14) -0.0029(13) 0.0261(16)
_geom_special_details
;
ENTER SPECIAL DETAILS OF THE MOLECULAR GEOMETRY
;
loop_
    _geom_bond_atom_site_label_1
    _geom_bond_atom_site_label_2
    _geom_bond_site_symmetry_1
    _geom_bond_site_symmetry_2
    _geom_bond_distance
    _geom_bond_publ_flag
    S1 O1 . . 1.5946(12) ?
    S1 O2 . . 1.4189(14) ?
    S1 O3 . . 1.4200(15) ?
    S1 C15 . . 1.7508(17) ?
    O1 C1 . . 1.433(2) ?
    C1 C2 . . 1.325(2) ?
    C1 C9 . . 1.471(2) ?
    C2 C3 . . 1.473(2) ?
    C3 C4 . . 1.386(2) ?
    C3 C8 . . 1.386(2) ?
    C4 C5 . . 1.379(2) ?
    C5 C6 . . 1.368(3) ?
    C6 C7 . . 1.366(2) ?
    C7 C8 . . 1.383(2) ?
    C9 C10 . . 1.382(2) ?
    C9 C14 . . 1.396(2) ?
    C10 C11 . . 1.379(2) ?
    C11 C12 . . 1.374(2) ?
    C12 C13 . . 1.368(3) ?
    C13 C14 . . 1.383(2) ?
    C15 C16 . . 1.375(2) ?
    C15 C20 . . 1.395(2) ?
    C16 C17 . . 1.382(2) ?
    C17 C18 . . 1.387(2) ?
    C18 C19 . . 1.387(3) ?
    C18 C21 . . 1.503(3) ?
    C19 C20 . . 1.373(2) ?
    C2 H2 . . 0.930 ?
    C4 H4 . . 0.930 ?
    C5 H5 . . 0.930 ?
    C6 H6 . . 0.930 ?
    C7 H7 . . 0.930 ?
    C8 H8 . . 0.930 ?
    C10 H10 . . 0.930 ?
    C11 H11 . . 0.930 ?
    C12 H12 . . 0.930 ?
    C13 H13 . . 0.930 ?
    C14 H14 . . 0.930 ?
    C16 H16 . . 0.930 ?
    C17 H17 . . 0.930 ?
    C19 H19 . . 0.930 ?
    C20 H20 . . 0.930 ?
    C21 H211 . . 0.960 ?
    C21 H212 . . 0.960 ?
    C21 H213 . . 0.960 ?
loop_
    _geom_angle_atom_site_label_1
    _geom_angle_atom_site_label_2
    _geom_angle_atom_site_label_3
    _geom_angle_site_symmetry_1
    _geom_angle_site_symmetry_2
    _geom_angle_site_symmetry_3
    _geom_angle
    _geom_angle_publ_flag
    O1 S1 O2 . . . 108.97(7) ?
    O1 S1 O3 . . . 103.10(8) ?
    O1 S1 C15 . . . 103.89(7) ?
    O2 S1 O3 . . . 120.38(9) ?
    O2 S1 C15 . . . 109.63(8) ?
    O3 S1 C15 . . . 109.48(8) ?
    S1 O1 C1 . . . 120.67(10) ?
    O1 C1 C2 . . . 115.62(16) ?
    O1 C1 C9 . . . 115.25(13) ?
    C2 C1 C9 . . . 129.13(17) ?
    C1 C2 C3 . . . 126.85(18) ?
    C2 C3 C4 . . . 120.13(17) ?
    C2 C3 C8 . . . 121.81(16) ?
    C4 C3 C8 . . . 117.94(16) ?
    C3 C4 C5 . . . 120.82(19) ?
    C4 C5 C6 . . . 120.35(19) ?
    C5 C6 C7 . . . 119.88(18) ?
    C6 C7 C8 . . . 120.15(19) ?
    C3 C8 C7 . . . 120.86(17) ?
    C1 C9 C10 . . . 119.73(15) ?
    C1 C9 C14 . . . 121.18(16) ?
    C10 C9 C14 . . . 119.02(17) ?
    C9 C10 C11 . . . 120.18(17) ?
    C10 C11 C12 . . . 120.66(19) ?
    C11 C12 C13 . . . 119.71(18) ?
    C12 C13 C14 . . . 120.55(18) ?
    C9 C14 C13 . . . 119.88(17) ?
    S1 C15 C16 . . . 120.30(13) ?
    S1 C15 C20 . . . 119.19(14) ?
    C16 C15 C20 . . . 120.42(16) ?
    C15 C16 C17 . . . 119.51(17) ?
    C16 C17 C18 . . . 121.17(19) ?
    C17 C18 C19 . . . 118.19(18) ?
    C17 C18 C21 . . . 121.5(2) ?
    C19 C18 C21 . . . 120.32(19) ?
    C18 C19 C20 . . . 121.60(18) ?
    C15 C20 C19 . . . 119.09(19) ?
    C1 C2 H2 . . . 116.6 ?
    C3 C2 H2 . . . 116.6 ?
    C3 C4 H4 . . . 119.6 ?
    C5 C4 H4 . . . 119.6 ?
    C4 C5 H5 . . . 119.8 ?
    C6 C5 H5 . . . 119.8 ?
    C5 C6 H6 . . . 120.1 ?
    C7 C6 H6 . . . 120.1 ?
    C6 C7 H7 . . . 119.9 ?
    C8 C7 H7 . . . 119.9 ?
    C3 C8 H8 . . . 119.6 ?
    C7 C8 H8 . . . 119.6 ?
    C9 C10 H10 . . . 119.9 ?
    C11 C10 H10 . . . 119.9 ?
    C10 C11 H11 . . . 119.7 ?
    C12 C11 H11 . . . 119.7 ?
    C11 C12 H12 . . . 120.1 ?
    C13 C12 H12 . . . 120.1 ?
    C12 C13 H13 . . . 119.7 ?
    C14 C13 H13 . . . 119.7 ?
    C9 C14 H14 . . . 120.1 ?
    C13 C14 H14 . . . 120.1 ?
    C15 C16 H16 . . . 120.2 ?
    C17 C16 H16 . . . 120.2 ?
    C16 C17 H17 . . . 119.4 ?
    C18 C17 H17 . . . 119.4 ?
    C18 C19 H19 . . . 119.2 ?
    C20 C19 H19 . . . 119.2 ?
    C15 C20 H20 . . . 120.5 ?
    C19 C20 H20 . . . 120.5 ?
    C18 C21 H211 . . . 109.5 ?
    C18 C21 H212 . . . 109.5 ?
    C18 C21 H213 . . . 109.5 ?
    H211 C21 H212 . . . 109.5 ?
    H211 C21 H213 . . . 109.5 ?
    H212 C21 H213 . . . 109.5 ?
loop_
    _geom_torsion_atom_site_label_1
    _geom_torsion_atom_site_label_2
    _geom_torsion_atom_site_label_3
    _geom_torsion_atom_site_label_4
    _geom_torsion_site_symmetry_1
    _geom_torsion_site_symmetry_2
    _geom_torsion_site_symmetry_3
    _geom_torsion_site_symmetry_4
    _geom_torsion
    _geom_torsion_publ_flag
    O2 S1 O1 C1 . . . . 32.69(14) ?
    O3 S1 O1 C1 . . . . 161.67(12) ?
    O1 S1 C15 C16 . . . . 106.36(15) ?
    O1 S1 C15 C20 . . . . -70.21(15) ?
    C15 S1 O1 C1 . . . . -84.11(13) ?
    O2 S1 C15 C16 . . . . -9.98(17) ?
    O2 S1 C15 C20 . . . . 173.46(14) ?
    O3 S1 C15 C16 . . . . -144.06(15) ?
    O3 S1 C15 C20 . . . . 39.38(17) ?
    S1 O1 C1 C2 . . . . -110.89(15) ?
    S1 O1 C1 C9 . . . . 70.28(17) ?
    O1 C1 C2 C3 . . . . -170.22(16) ?
    O1 C1 C9 C10 . . . . -127.99(16) ?
    O1 C1 C9 C14 . . . . 48.9(2) ?
    C2 C1 C9 C10 . . . . 53.4(2) ?
    C2 C1 C9 C14 . . . . -129.8(2) ?
    C9 C1 C2 C3 . . . . 8.4(3) ?
    C1 C2 C3 C4 . . . . -138.5(2) ?
    C1 C2 C3 C8 . . . . 45.6(2) ?
    C2 C3 C4 C5 . . . . -177.00(18) ?
    C2 C3 C8 C7 . . . . 176.40(18) ?
    C4 C3 C8 C7 . . . . 0.4(2) ?
    C8 C3 C4 C5 . . . . -1.0(2) ?
    C3 C4 C5 C6 . . . . 1.1(3) ?
    C4 C5 C6 C7 . . . . -0.7(3) ?
    C5 C6 C7 C8 . . . . 0.1(2) ?
    C6 C7 C8 C3 . . . .  0.0(2) ?
    C1 C9 C10 C11 . . . . 176.68(16) ?
    C1 C9 C14 C13 . . . . -176.66(15) ?
    C10 C9 C14 C13 . . . . 0.2(2) ?
    C14 C9 C10 C11 . . . . -0.3(2) ?
    C9 C10 C11 C12 . . . . -0.4(2) ?
    C10 C11 C12 C13 . . . . 1.0(3) ?
    C11 C12 C13 C14 . . . . -1.0(2) ?
    C12 C13 C14 C9 . . . . 0.4(2) ?
    S1 C15 C16 C17 . . . . -174.80(14) ?
    S1 C15 C20 C19 . . . . 175.21(14) ?
    C16 C15 C20 C19 . . . . -1.4(2) ?
    C20 C15 C16 C17 . . . . 1.7(2) ?
    C15 C16 C17 C18 . . . . -0.3(2) ?
    C16 C17 C18 C19 . . . . -1.4(2) ?
    C16 C17 C18 C21 . . . . 176.93(19) ?
    C17 C18 C19 C20 . . . . 1.8(2) ?
    C21 C18 C19 C20 . . . . -176.57(19) ?
    C18 C19 C20 C15 . . . . -0.4(2) ?
