# Supplementary material for: (E)-1,2-Diphenyl­vinyl p-toluene­sulfonate
Source: Acta Crystallogr Sect E Struct Rep Online. 2008 Aug 20;64(Pt 9):o1787. doi: 10.1107/S160053680802607X (PMC2960522; doi:10.1107/S160053680802607X)
Supplement: Supplementary file 2 [file e-64-o1787-Isup2.hkl]

data_I
loop_
_refln_index_h
_refln_index_k
_refln_index_l
_refln_F_squared_meas
_refln_F_squared_sigma
_refln_F_squared_calc
_refln_observed_status
   3    0    0    216094.82        30.14    210518.23 o
   4    0    0    128421.89        12.53    130041.83 o
   5    0    0    166831.40        18.66    160044.86 o
   6    0    0     24881.91         2.56     23512.76 o
   7    0    0     60860.89         5.81     57359.96 o
   8    0    0     55145.13         6.71     56249.23 o
   9    0    0        56.85         8.94        20.16 o
  10    0    0     30653.01         3.57     28301.09 o
  11    0    0     33149.48         4.45     31242.13 o
  12    0    0      8297.39         1.90      7374.77 o
  13    0    0      1669.54         2.40      1441.36 o
  14    0    0      9325.76         2.82      8954.64 o
  15    0    0        32.04        99.80         4.91 o
  16    0    0     30817.80         6.00     27919.94 o
  17    0    0      4340.17         3.06      3944.07 o
  18    0    0     34592.28         6.66     33908.60 o
  19    0    0       492.84        12.39       427.98 o
  20    0    0      1572.12         4.41      1458.67 o
  21    0    0      1552.36         3.80      1450.00 o
  22    0    0        18.49        72.42       104.66 o
  23    0    0       999.82         6.86       970.02 o
   1    1    0      6259.97         0.61      6970.49 o
   2    1    0     10188.88         3.13     11538.34 o
   3    1    0     12188.16         1.19     13921.13 o
   4    1    0    216792.67        29.92    217458.80 o
   5    1    0    468855.17       135.72    471595.18 o
   6    1    0       700.13         0.40       558.99 o
   7    1    0    126081.81        13.69    128122.42 o
   8    1    0      2072.07         0.56      1950.12 o
   9    1    0     37508.07         3.57     38335.25 o
  10    1    0        20.70        12.67        32.95 o
  11    1    0     60565.21         7.13     58261.86 o
  12    1    0      1309.72         3.06      1205.87 o
  13    1    0       228.92         7.34       210.04 o
  14    1    0      3053.67         2.62      3114.89 o
  15    1    0      3917.51         2.59      3677.47 o
  16    1    0      4236.71         2.28      4088.13 o
  17    1    0      5238.86         2.25      4926.67 o
  18    1    0       -21.81        36.36         3.73 o
  19    1    0       -12.04        52.71         0.26 o
  20    1    0      5998.50         2.59      5878.19 o
  21    1    0      3839.04         2.25      3663.69 o
  22    1    0        34.46        93.32         6.25 o
  23    1    0      1790.98         9.49      1555.75 o
  24    1    0       696.43        20.98       588.95 o
  25    1    0       181.44        36.48       130.50 o
   0    2    0       845.06         2.76       349.63 o
   1    2    0     26673.42         2.56     28858.36 o
   2    2    0     77963.81         7.84     77935.72 o
   3    2    0      9631.46         1.44      9745.84 o
   4    2    0     56003.22         5.66     53585.67 o
   5    2    0      5578.60         0.98      5492.56 o
   6    2    0      4783.11         1.14      4799.85 o
   7    2    0     58418.89         5.29     54669.91 o
   8    2    0        19.80         4.00        52.10 o
   9    2    0      1319.87         1.51      1290.19 o
  10    2    0      4778.96         1.66      4847.21 o
  11    2    0      3663.88         2.04      3460.19 o
  12    2    0      1034.91         3.65       914.20 o
  13    2    0       901.80         4.45       741.12 o
  14    2    0     12613.54         5.20     11587.23 o
  15    2    0     19709.35         4.71     18760.91 o
  16    2    0      1416.02         6.15      1241.66 o
  17    2    0       -61.78        45.70         0.32 o
  18    2    0      1043.94        15.05      1186.22 o
  19    2    0      1226.40        38.94      1027.49 o
  20    2    0      1272.35         9.80      1290.19 o
  21    2    0       997.30         9.99       893.70 o
  22    2    0       -18.84       433.89        25.01 o
  23    2    0       505.35        32.83       804.31 o
  24    2    0        57.91       126.79        34.94 o
   1    3    0     89850.06        10.63     86873.00 o
   2    3    0     48611.43         5.66     47630.18 o
   3    3    0     11772.25         1.74     10817.38 o
   4    3    0       595.36         3.53       413.99 o
   5    3    0     19373.86         2.76     18667.61 o
   6    3    0      1614.43         1.69      1707.22 o
   7    3    0      7223.30         2.07      7630.76 o
   8    3    0       711.29         1.99       591.71 o
   9    3    0      1284.51         1.49      1463.02 o
  10    3    0      1687.57         6.92      1730.78 o
  11    3    0       366.72        19.71       402.50 o
  12    3    0       994.14         0.83       991.38 o
  13    3    0      1324.96        11.29       804.31 o
  14    3    0       776.18         4.71      1031.14 o
  15    3    0       224.70         6.35       182.97 o
  16    3    0       316.13         5.29       320.51 o
  17    3    0      5402.25        10.18      5534.76 o
  18    3    0        96.04        28.30       133.11 o
  19    3    0       356.08         8.94       506.54 o
  20    3    0        48.72        83.36         2.91 o
  21    3    0       377.91        90.25       535.07 o
  22    3    0        39.44       193.49        62.41 o
  23    3    0       849.14        94.48       987.80 o
   0    4    0     13082.78         3.92     12599.52 o
   1    4    0      1699.09         4.54      1128.22 o
   2    4    0      6809.55         2.25      6913.67 o
   3    4    0     28628.64         3.96     27503.65 o
   4    4    0      4214.61         2.96      4073.61 o
   5    4    0     15934.01         3.46     15619.61 o
   6    4    0     13609.56         3.10     12497.65 o
   7    4    0       416.98        12.89       459.09 o
   8    4    0     20891.81         3.57     20350.13 o
   9    4    0       215.50         7.78       181.43 o
  10    4    0      7658.00         1.69      7650.63 o
  11    4    0      3631.27         1.54      3615.69 o
  12    4    0       -34.69       252.81        96.67 o
  13    4    0      3339.68         9.36      3178.65 o
  14    4    0       229.83        45.29        67.91 o
  15    4    0      -113.00        82.08        25.01 o
  16    4    0      1856.75        14.29      1669.85 o
  17    4    0        -4.84       964.72         1.05 o
  18    4    0       -36.00       233.48       271.65 o
  19    4    0       -12.67      1385.33       719.62 o
  20    4    0       412.50        43.43       332.84 o
  21    4    0        92.54       144.72       273.53 o
   1    5    0     15860.88         4.80     15140.34 o
   2    5    0      2099.47         6.50      1940.10 o
   3    5    0     18645.90         5.29     17883.96 o
   4    5    0      3249.00         4.37      3076.94 o
   5    5    0      1473.02         6.81      1454.34 o
   6    5    0      1931.60         5.90      2246.74 o
   7    5    0      2996.47         4.45      2581.64 o
   8    5    0      1553.15         5.48      1402.78 o
   9    5    0      1263.80         7.73      1038.45 o
  10    5    0       218.15        11.16       184.51 o
  11    5    0       107.12        13.03       175.36 o
  12    5    0       280.23        26.21       308.42 o
  13    5    0       -33.29       229.22       133.11 o
  14    5    0         5.02      1137.71       310.42 o
  15    5    0      3979.09        13.47      3197.91 o
  16    5    0        -2.28      2611.21       103.50 o
  17    5    0       -57.91       222.90       917.64 o
  18    5    0      2380.46        21.16      1476.09 o
  19    5    0       222.61       113.42       109.36 o
   0    6    0      2707.12         6.92      2781.74 o
   1    6    0      4613.13         5.29      4444.43 o
   2    6    0       947.41        13.18      1005.75 o
   3    6    0        68.89        87.61       126.63 o
   4    6    0      2476.06         7.02      2484.39 o
   5    6    0       376.75        19.18       373.40 o
   6    6    0       399.20        18.40       369.02 o
   7    6    0       638.07        15.13       633.91 o
   8    6    0         7.29       393.63         3.96 o
   9    6    0        62.41        94.87        98.92 o
  10    6    0      1672.81        16.08      1754.51 o
  11    6    0       435.14       126.56       747.33 o
  12    6    0       -50.55       244.92        43.46 o
  13    6    0      -112.36       230.74        50.47 o
  14    6    0      -131.33       145.20        85.82 o
  15    6    0       -77.62       223.80         7.76 o
   1    7    0       345.59        31.47       131.80 o
   2    7    0        29.38       194.60         0.08 o
   3    7    0       355.32        27.56       400.23 o
   4    7    0       145.93        68.56        70.75 o
   5    7    0       248.69        31.81       312.42 o
   6    7    0       -10.82       406.43         0.26 o
   7    7    0       578.40        21.53       677.56 o
   8    7    0      -227.71        69.06         0.55 o
   9    7    0       789.05        44.09      1245.67 o
 -25    1    1        64.64        81.18        52.92 o
 -24    1    1      4256.26        10.24      3880.08 o
 -23    1    1       501.31        21.81       328.70 o
 -22    1    1        -4.75       795.80         4.42 o
 -21    1    1      3004.14         3.96      3095.89 o
 -20    1    1       709.69         4.49       659.93 o
 -19    1    1       475.68        11.22       602.82 o
 -18    1    1     20955.46         3.84     20301.52 o
 -17    1    1      1010.60         4.41      1075.40 o
 -16    1    1     19440.72         3.76     18497.17 o
 -15    1    1       -23.52        63.36         2.35 o
 -14    1    1      9264.06         2.46      8708.96 o
 -13    1    1      2019.60         1.93      1875.55 o
 -12    1    1      1553.15         1.49      1546.79 o
 -11    1    1         8.64        39.19         1.17 o
 -10    1    1     25468.97         2.92     22666.46 o
  -9    1    1      8794.69         1.37      9401.08 o
  -8    1    1     17835.60         1.90     17868.76 o
  -7    1    1     15472.87         1.69     16135.22 o
  -6    1    1    237695.25       144.00    241462.82 o
  -5    1    1     96758.32         9.67    106499.16 o
  -4    1    1    154024.85        51.27    156517.56 o
  -3    1    1     70809.21         6.30     71323.18 o
  -2    1    1     32764.62         2.66     35304.13 o
  -1    1    1    426056.45        65.77    447098.97 o
   0    1    1    257992.88        32.49    265902.02 o
   1    1    1    223549.30        29.59    229766.65 o
   2    1    1      1780.00         0.64      2203.84 o
   3    1    1     49934.37         4.58     57142.38 o
   4    1    1     27992.64         2.56     30146.87 o
   5    1    1      1892.25         1.06      2529.92 o
   6    1    1     40694.99         4.41     37077.17 o
   7    1    1     15156.07         2.37     15322.71 o
   8    1    1     11726.72         2.25     11199.00 o
   9    1    1     15916.35         1.49     17117.11 o
  10    1    1     35698.32         3.46     35112.17 o
  11    1    1      6827.72         1.12      6385.43 o
  12    1    1      6430.44         1.21      6027.28 o
  13    1    1      1479.17         1.39      1591.82 o
  14    1    1       589.52         2.37       483.77 o
  15    1    1     19024.68         3.06     19026.52 o
  16    1    1      3310.85         1.74      3102.22 o
  17    1    1     11483.27         2.43     11428.71 o
  18    1    1       -18.92        21.62        12.42 o
  19    1    1     12681.01         3.17     12472.25 o
  20    1    1       211.41         5.24       159.19 o
  21    1    1       342.25         5.48       420.95 o
  22    1    1       476.55        14.21       461.53 o
  23    1    1      1242.56        20.43       843.45 o
  24    1    1       218.15        27.88       244.28 o
  25    1    1        57.46        91.58        51.28 o
 -24    2    1       199.09        37.09       117.84 o
 -23    2    1      6007.80         9.36      5193.48 o
 -22    2    1      3994.24        15.13      3420.19 o
 -21    2    1       550.37        14.59       511.67 o
 -20    2    1      3225.10         6.81      2400.13 o
 -19    2    1       854.98        16.81       794.66 o
 -18    2    1       269.94        19.45       320.51 o
 -17    2    1      5952.12         3.46      5375.26 o
 -16    2    1      7883.66         3.28      7700.42 o
 -15    2    1      6778.23         3.84      6421.82 o
 -14    2    1     12174.92         4.54     12307.77 o
 -13    2    1        14.14       126.34        38.38 o
 -12    2    1      8526.68         0.96      8073.90 o
 -11    2    1     16384.00         2.10     16776.77 o
 -10    2    1     25093.73         2.69     26847.82 o
  -9    2    1      1381.61         1.23       890.30 o
  -8    2    1      6686.33         1.17      5358.60 o
  -7    2    1     98847.36        11.83     92419.80 o
  -6    2    1     44956.72         5.43     44340.06 o
  -5    2    1     19979.82         3.13     21036.87 o
  -4    2    1    169356.94        21.53    165270.85 o
  -3    2    1      4783.11         1.32      3887.17 o
  -2    2    1         3.06        76.21        44.22 o
  -1    2    1     35160.00         3.57     39230.64 o
   0    2    1     20692.82         2.22     23234.72 o
   1    2    1        61.47         8.70       186.06 o
   2    2    1     71235.61         6.81     76640.10 o
   3    2    1      3050.35         1.59      2896.81 o
   4    2    1      8951.05         1.77      7472.71 o
   5    2    1     84855.69         9.24     84808.24 o
   6    2    1      2226.90         0.76      2657.26 o
   7    2    1       885.06         0.72       645.41 o
   8    2    1     52436.42         6.00     49256.31 o
   9    2    1       243.05         8.12       186.06 o
  10    2    1     40614.34         5.29     41978.83 o
  11    2    1      3840.28         3.28      3936.93 o
  12    2    1      1332.25         5.71      1027.49 o
  13    2    1     10520.60         3.72      9892.27 o
  14    2    1      5836.96         5.24      5948.12 o
  15    2    1      1505.44         7.62      1368.93 o
  16    2    1     18200.71         5.71     17176.65 o
  17    2    1      5211.40         5.90      4863.05 o
  18    2    1      4808.04         3.84      4452.01 o
  19    2    1      7777.48         5.06      7335.78 o
  20    2    1        38.56       110.25         0.39 o
  21    2    1      4727.94         7.34      4030.20 o
  22    2    1       713.42        24.01       781.90 o
  23    2    1       266.67        27.56        80.64 o
  24    2    1      1640.25        10.63      1394.28 o
 -23    3    1      2322.28        14.36      1569.23 o
 -22    3    1       540.10        82.63       393.43 o
 -21    3    1      4363.92        12.82      3636.22 o
 -20    3    1       331.60        19.18       388.94 o
 -19    3    1      3926.28         6.92      3684.36 o
 -18    3    1        67.08        53.58         6.83 o
 -17    3    1       667.71        15.21       698.43 o
 -16    3    1       221.71        11.09       193.89 o
 -15    3    1      1721.42        13.99      1605.45 o
 -14    3    1      2447.28         7.24      2088.01 o
 -13    3    1      8213.80         2.96      8125.05 o
 -12    3    1       121.00         9.36       102.34 o
 -11    3    1     13377.24         1.39     12765.93 o
 -10    3    1     13105.67         2.16     12548.54 o
  -9    3    1       -17.31        26.73        15.83 o
  -8    3    1      4189.97         1.56      4190.51 o
  -7    3    1      4349.40         2.16      4384.01 o
  -6    3    1      7926.34         3.24      8529.56 o
  -5    3    1     11791.79         2.86     13508.48 o
  -4    3    1      2541.17         3.17      2529.92 o
  -3    3    1     54177.22         7.34     52956.02 o
  -2    3    1       307.30         4.08       391.18 o
  -1    3    1      8275.54         1.96      7267.79 o
   0    3    1      8809.70         1.96      8740.81 o
   1    3    1        82.45        10.24        73.65 o
   2    3    1     28750.59         4.08     25559.91 o
   3    3    1        41.73        10.56       163.53 o
   4    3    1      7710.60         2.07      8794.03 o
   5    3    1         1.99       269.94         2.53 o
   6    3    1      9004.11         1.66      8279.47 o
   7    3    1      1919.32         1.17      2209.18 o
   8    3    1      4422.25         1.04      4109.96 o
   9    3    1      6578.83         0.86      7423.66 o
  10    3    1       148.35        29.81        19.65 o
  11    3    1      6740.41         5.24      6763.27 o
  12    3    1      7335.92         5.48      7200.11 o
  13    3    1       111.30        54.32       208.39 o
  14    3    1     12843.69         3.39     12131.86 o
  15    3    1      4953.34         2.56      4436.85 o
  16    3    1        99.40        10.43        73.65 o
  17    3    1       120.12        11.97       114.17 o
  18    3    1      1250.33         3.50      1155.11 o
  19    3    1       596.34        22.56       413.99 o
  20    3    1        89.87        43.56       124.09 o
  21    3    1        52.56       130.42        39.08 o
  22    3    1      1489.19       281.23      1812.11 o
  23    3    1       308.00       137.12       461.53 o
 -21    4    1       110.67       125.22        63.31 o
 -20    4    1         3.10      4658.06       121.57 o
 -19    4    1        38.44       273.90      1294.28 o
 -18    4    1       -11.70       534.07       176.87 o
 -17    4    1        74.13       123.43      1064.25 o
 -16    4    1        43.56       169.52         5.70 o
 -15    4    1        90.63        90.44       122.83 o
 -14    4    1       338.93        34.81       230.27 o
 -13    4    1      2516.03        16.00      2333.77 o
 -12    4    1        -3.06       152.28        64.22 o
 -11    4    1         7.95        45.56         1.56 o
 -10    4    1      2463.14         2.50      2535.64 o
  -9    4    1      8526.68         3.39      8698.35 o
  -8    4    1      1220.10         2.66       948.90 o
  -7    4    1       284.26        16.08       233.74 o
  -6    4    1         6.20       223.80         4.42 o
  -5    4    1      3925.02         3.65      3670.58 o
  -4    4    1     23888.79         4.84     21902.91 o
  -3    4    1      1271.64         4.62      1201.93 o
  -2    4    1      4883.21         2.92      4839.30 o
  -1    4    1      1728.90         2.72      1432.74 o
   0    4    1      2607.12         2.86      2389.00 o
   1    4    1       579.36         6.40       435.06 o
   2    4    1      2838.76         2.28      3001.75 o
   3    4    1      3950.12         1.44      3500.43 o
   4    4    1      4401.00         3.96      4117.25 o
   5    4    1      4371.85         2.69      4153.80 o
   6    4    1      1994.52         2.82      1915.14 o
   7    4    1        37.70        29.16        19.65 o
   8    4    1      1392.04         4.49      1201.93 o
   9    4    1       399.60         4.24       481.28 o
  10    4    1        89.30         5.15        39.08 o
  11    4    1       144.00        57.15       266.06 o
  12    4    1      2116.92      1708.17        85.82 o
  13    4    1       149.57        57.15        55.43 o
  14    4    1      1045.88        26.11      1201.93 o
  15    4    1      4548.15         9.55      4279.28 o
  16    4    1         2.82      1596.80       226.84 o
  17    4    1       359.10       114.06      1016.59 o
  18    4    1      2250.55        15.29      2119.29 o
  19    4    1       506.70       263.41       692.44 o
  20    4    1       107.54       110.67        62.41 o
  21    4    1       290.36       115.78       246.06 o
 -19    5    1        -5.11      1601.60        48.87 o
 -18    5    1       -33.64       314.35       130.50 o
 -17    5    1        -8.64       859.66         8.40 o
 -16    5    1        42.77       634.54        44.98 o
 -15    5    1       -26.83       396.01      1209.83 o
 -14    5    1         5.66      1121.58       181.43 o
 -13    5    1        25.40       284.93       251.44 o
 -12    5    1        57.76        32.49        60.63 o
 -11    5    1      3502.27         3.17      3204.34 o
 -10    5    1        19.98        83.36        15.83 o
  -9    5    1        76.39        36.24       126.63 o
  -8    5    1      3632.47         4.49      3367.22 o
  -7    5    1      1416.77         5.34      1318.93 o
  -6    5    1      1020.80         6.45       756.68 o
  -5    5    1      2767.81         5.86      2322.80 o
  -4    5    1       400.80        20.88       353.90 o
  -3    5    1      1781.68         7.51      1318.93 o
  -2    5    1      2027.70         6.71      2257.52 o
  -1    5    1      3401.22         3.72      3108.55 o
   0    5    1       312.58        13.84       314.43 o
   1    5    1      1192.32         7.67      1038.45 o
   2    5    1      1158.04         5.52      1135.87 o
   3    5    1     13614.22         3.53     12207.10 o
   4    5    1       824.26         8.94       738.03 o
   5    5    1      5498.22         4.84      5383.59 o
   6    5    1      3597.60         5.11      3064.35 o
   7    5    1       161.29        19.89       149.31 o
   8    5    1       536.39        18.15       459.09 o
   9    5    1       652.29         5.06       540.34 o
  10    5    1      1265.94         3.96      1020.22 o
  11    5    1       106.71         8.70        69.80 o
  12    5    1       234.09        57.91       294.60 o
  13    5    1      -125.89       142.56        24.45 o
  14    5    1        28.94       294.12        41.98 o
  15    5    1       162.05        91.01       542.98 o
  16    5    1       115.99       117.29        82.69 o
  17    5    1        32.49       475.24       160.63 o
  18    5    1       455.40       179.02       766.09 o
 -14    6    1       151.04       139.95       537.70 o
 -13    6    1       181.71       119.25      1596.36 o
 -12    6    1       104.86       146.65       170.87 o
 -11    6    1       -40.20       255.36        49.67 o
 -10    6    1         2.76       632.02        58.00 o
  -9    6    1      1173.75        43.69      1086.62 o
  -8    6    1       381.42        13.91       237.22 o
  -7    6    1       511.21        66.59       870.07 o
  -6    6    1      3665.09         7.08      2976.89 o
  -5    6    1        19.54       136.89        36.29 o
  -4    6    1       237.78        26.94       126.63 o
  -3    6    1       984.70        12.18      1034.79 o
  -2    6    1        -4.62       609.10        37.68 o
  -1    6    1      2843.02         8.64      2187.86 o
   0    6    1         1.90      1311.89        39.08 o
   1    6    1      2078.45         9.80      1905.21 o
   2    6    1      7279.50         4.08      5956.89 o
   3    6    1      2251.50         9.99      2046.66 o
   4    6    1        -1.28      1517.88         9.42 o
   5    6    1        84.46        73.96       166.45 o
   6    6    1       777.85        14.82       734.95 o
   7    6    1       314.00        19.45       463.98 o
   8    6    1      2548.23         7.08      2150.80 o
   9    6    1        -3.53       487.97         6.25 o
  10    6    1      5231.63        19.80      4512.89 o
  11    6    1         6.81      1108.22       159.19 o
  12    6    1       416.98       148.60       738.03 o
  13    6    1      2472.08        21.62      1605.45 o
  14    6    1       -19.45       845.65       215.01 o
  15    6    1       186.32       291.73        93.35 o
  -9    7    1       201.92       108.37       386.70 o
  -8    7    1       527.16        27.04       545.64 o
  -7    7    1       146.89        56.70        11.63 o
  -6    7    1       600.25        18.92       716.57 o
  -5    7    1       -32.49       169.26         5.17 o
  -4    7    1       104.04        62.57        24.45 o
  -3    7    1       228.01        33.06       142.45 o
  -2    7    1      1080.44        12.39       987.80 o
  -1    7    1       158.76        64.48        83.73 o
   0    7    1         5.86       847.97         7.14 o
   1    7    1       838.68        12.89       741.12 o
   2    7    1       159.52        50.13       149.31 o
   3    7    1        78.68       102.01         1.17 o
   4    7    1        87.42        70.56        86.88 o
   5    7    1         2.46      1463.06        76.61 o
   6    7    1       654.34        20.07       524.60 o
   7    7    1        66.10        80.64       159.19 o
   8    7    1       213.45        62.73       129.21 o
   9    7    1       -67.73       160.28        41.98 o
 -25    0    2       465.26        37.09       692.44 o
 -24    0    2       716.63        19.98       830.30 o
 -23    0    2      4081.93         3.72      3426.84 o
 -22    0    2         7.13       276.22        33.61 o
 -21    0    2      4663.52         3.17      4855.13 o
 -20    0    2      1984.70         3.53      1821.80 o
 -19    0    2      3376.77         6.45      3460.19 o
 -18    0    2      3999.30       592.92      6670.12 o
 -17    0    2      9729.85         3.03      9611.65 o
 -16    0    2        51.70        39.69         6.54 o
 -15    0    2       707.56         6.86       645.41 o
 -14    0    2       918.09         3.50       840.16 o
 -13    0    2      1718.10         4.12      1402.78 o
 -12    0    2      3254.70         1.54      3493.71 o
 -11    0    2      2465.12         1.46      2209.18 o
 -10    0    2      9064.94         1.99      6142.54 o
  -9    0    2     14590.22         1.80     15776.27 o
  -8    0    2     21512.09         2.28     20724.79 o
  -7    0    2     59971.11         5.90     62336.47 o
  -6    0    2     13206.61         1.90     12169.45 o
  -5    0    2    654917.93       171.09    662100.41 o
  -4    0    2    338421.43       106.50    343150.28 o
  -3    0    2       408.85         1.74       380.02 o
  -2    0    2     27099.74         3.57     28858.36 o
   2    0    2     26377.01         2.31     28415.94 o
   3    0    2    120409.00        12.25    117645.24 o
   4    0    2    246849.99        32.26    240681.48 o
   5    0    2     23448.80         2.89     21501.03 o
   6    0    2    183577.97        23.72    182470.79 o
   7    0    2      4576.52         2.16      4847.21 o
   8    0    2      2542.18         1.51      3121.24 o
   9    0    2     29046.38         3.46     33449.67 o
  10    0    2     11071.25         2.04     12535.81 o
  11    0    2     24068.42         3.24     23599.99 o
  12    0    2     33091.25         4.16     31101.64 o
  13    0    2      3822.95         1.74      3649.95 o
  14    0    2      4937.87         2.46      5144.44 o
  15    0    2     13284.87         3.13     13115.05 o
  16    0    2      9529.66         3.06      9313.12 o
  17    0    2      4679.93         3.61      4566.50 o
  18    0    2      1783.37         3.61      1655.94 o
  19    0    2      2930.06         3.88      2610.59 o
  20    0    2      3089.14         4.28      2915.19 o
  21    0    2       731.16         6.25       725.73 o
  22    0    2       903.60         5.90       948.90 o
  23    0    2       -90.44       208.22         3.96 o
  24    0    2       101.00        81.90       339.09 o
  25    0    2       -31.02       223.20       478.79 o
 -25    1    2       794.11        39.19       840.16 o
 -24    1    2       589.03        18.49       642.52 o
 -23    1    2        47.75        94.87        58.00 o
 -22    1    2       949.87         7.18       856.71 o
 -21    1    2      1611.22         7.45      1480.46 o
 -20    1    2       921.73         9.67       750.44 o
 -19    1    2       341.51         9.86       300.48 o
 -18    1    2       882.09         4.84       850.07 o
 -17    1    2       739.84         5.95       707.48 o
 -16    1    2      5941.33         2.76      5577.13 o
 -15    1    2      4377.15         2.92      4384.01 o
 -14    1    2      3229.65         2.37      3026.71 o
 -13    1    2      7197.83         2.31      7531.78 o
 -12    1    2      1641.87         2.19      1489.22 o
 -11    1    2       544.29         2.31       384.47 o
 -10    1    2     95907.90        11.56     93042.85 o
  -9    1    2     22245.72         2.46     23373.53 o
  -8    1    2     31930.12         3.69     31827.49 o
  -7    1    2     22323.35         2.62     21751.77 o
  -6    1    2     23814.66         2.62     25997.91 o
  -5    1    2    284057.02       324.72    308451.39 o
  -4    1    2     52831.02         5.24     55149.35 o
  -3    1    2     44108.40         4.71     48677.79 o
  -2    1    2      7247.12         1.21      7394.31 o
  -1    1    2     85474.37         9.12     87107.68 o
   0    1    2    295805.45        40.70    294287.40 o
   1    1    2     33043.97         3.06     35090.88 o
   2    1    2     29701.08         2.99     32500.21 o
   3    1    2     59068.44         5.24     63505.48 o
   4    1    2     86124.64         8.47     90153.18 o
   5    1    2     62115.59         5.66     64656.44 o
   6    1    2      1519.44         0.92      1642.10 o
   7    1    2      5087.97         1.02      5722.37 o
   8    1    2     14347.25         1.51     15084.45 o
   9    1    2       287.64         1.64       269.78 o
  10    1    2      3640.92         1.04      3663.69 o
  11    1    2     36278.82         3.96     35069.59 o
  12    1    2      2809.00         1.32      2751.84 o
  13    1    2      7025.79         1.44      7365.02 o
  14    1    2        48.72         8.35        46.51 o
  15    1    2      8311.97         1.99      8002.57 o
  16    1    2      6990.63         1.72      6660.84 o
  17    1    2       207.36         4.20       167.92 o
  18    1    2      1953.64         2.72      1816.95 o
  19    1    2      1614.43        39.19      1225.69 o
  20    1    2      3745.44         2.34      3636.22 o
  21    1    2       659.46        12.53       608.41 o
  22    1    2       395.21        23.04       454.24 o
  23    1    2        41.73       119.68        18.66 o
  24    1    2       655.36        21.90       597.25 o
 -24    2    2        58.37       123.65       115.38 o
 -23    2    2       -49.42       101.81        27.94 o
 -22    2    2        -7.40       373.26        14.94 o
 -21    2    2      1100.25        15.76       823.76 o
 -20    2    2       -34.11       153.76        39.08 o
 -19    2    2      7430.44         4.71      7171.21 o
 -18    2    2      2250.55         7.51      1816.95 o
 -17    2    2      9264.06        19.89      9280.24 o
 -16    2    2      3570.06         1.44      3262.51 o
 -15    2    2      6760.13         1.59      7037.08 o
 -14    2    2       993.51         2.99       794.66 o
 -13    2    2       792.42         3.20       659.93 o
 -12    2    2     36971.60         5.20     34835.83 o
 -11    2    2     15692.57         2.34     14945.16 o
 -10    2    2     47249.72         5.86     44363.99 o
  -9    2    2     49106.56         5.62     46275.55 o
  -8    2    2      1426.57         2.07       934.94 o
  -7    2    2      7108.18         1.42      6196.11 o
  -6    2    2     30614.50         3.39     30067.98 o
  -5    2    2      2989.90         1.82      3095.89 o
  -4    2    2      8101.80         1.32      8248.47 o
  -3    2    2     13110.25         1.82     13219.39 o
  -2    2    2      2972.43         1.35      3045.50 o
  -1    2    2     13940.52         1.77     14082.53 o
   0    2    2     15230.03         1.93     14285.60 o
   1    2    2     95159.91        10.56     91833.28 o
   2    2    2     60520.92         6.55     63648.78 o
   3    2    2      3553.35         1.32      3915.57 o
   4    2    2       869.66         1.12       948.90 o
   5    2    2     14513.02         1.44     13694.07 o
   6    2    2     28876.20         2.89     26754.78 o
   7    2    2      3950.12         3.76      3802.59 o
   8    2    2     32978.56         5.38     31322.54 o
   9    2    2     11556.25         2.99     10841.04 o
  10    2    2      6231.52         2.89      5774.08 o
  11    2    2      7119.98         2.46      7200.11 o
  12    2    2      5383.16         3.72      5039.00 o
  13    2    2      2891.21         2.96      2710.26 o
  14    2    2      2137.21         4.62      1816.95 o
  15    2    2      1253.87         6.05      1327.20 o
  16    2    2      3736.88         5.38      3493.71 o
  17    2    2      3003.04         5.24      2958.31 o
  18    2    2      3332.75         5.34      3070.64 o
  19    2    2        79.03        53.58       109.36 o
  20    2    2       902.40        12.25       900.51 o
  21    2    2       312.23        32.38       416.30 o
  22    2    2       253.13        48.72       264.21 o
  23    2    2      1181.98        13.18      1162.85 o
  24    2    2       177.42        40.96       184.51 o
 -23    3    2       224.40        61.00       206.76 o
 -22    3    2      2291.54        14.82      2219.88 o
 -21    3    2        31.36        78.68        14.94 o
 -20    3    2      5637.01         8.07      4847.21 o
 -19    3    2       535.46         8.82       516.82 o
 -18    3    2      3952.64        10.05      3547.66 o
 -17    3    2      6544.81         3.35      7180.84 o
 -16    3    2      3827.90         3.42      3851.81 o
 -15    3    2       659.46        10.11       719.62 o
 -14    3    2     23110.08         4.54     22580.98 o
 -13    3    2     41554.82         5.15     41746.26 o
 -12    3    2     13361.05         2.28     12358.27 o
 -11    3    2      4436.89         1.44      4309.07 o
 -10    3    2       365.19         6.00       294.60 o
  -9    3    2      4954.75         3.24      4863.05 o
  -8    3    2      2447.28         1.17      2230.60 o
  -7    3    2     20848.47         2.86     19325.59 o
  -6    3    2      7541.19         1.69      7911.31 o
  -5    3    2     16741.77         2.46     16063.11 o
  -4    3    2    124030.75        16.32    113817.12 o
  -3    3    2       496.84         5.24       503.98 o
  -2    3    2     11942.12         2.22     11575.00 o
  -1    3    2      1906.20         1.77      2031.26 o
   0    3    2      1371.22         1.96      1162.85 o
   1    3    2     11257.21         1.99     10062.58 o
   2    3    2      4478.29         1.74      5308.79 o
   3    3    2     17527.11         2.43     18574.54 o
   4    3    2      8738.51         1.49      8582.13 o
   5    3    2    143587.94        20.98    136346.99 o
   6    3    2       862.01         5.62       731.87 o
   7    3    2     12221.30         1.90     12106.83 o
   8    3    2     29704.52         3.31     28281.98 o
   9    3    2        16.73       152.77        44.98 o
  10    3    2        24.50       127.92       126.63 o
  11    3    2       625.00        22.66       775.55 o
  12    3    2       273.24        27.04       215.01 o
  13    3    2      6428.83         8.24      6485.74 o
  14    3    2      1002.99        18.06      1027.49 o
  15    3    2      1169.64        13.62      1155.11 o
  16    3    2      9988.00         6.92      9095.02 o
  17    3    2        23.14        58.06         0.08 o
  18    3    2        91.20        24.60        69.80 o
  19    3    2       -37.09        90.63        30.39 o
  20    3    2        87.61        42.64        82.69 o
  21    3    2       112.78        91.39       160.63 o
  22    3    2        65.77       142.56       156.34 o
 -21    4    2      1177.86        27.04      1132.04 o
 -20    4    2       -46.24       221.71       567.08 o
 -19    4    2       -26.42       320.41         8.40 o
 -18    4    2         0.83     13553.62       689.45 o
 -17    4    2       -27.14       293.44       575.23 o
 -16    4    2       -59.14       125.66         0.73 o
 -15    4    2      6788.11         8.41      5645.24 o
 -14    4    2        28.52       578.40       300.48 o
 -13    4    2      6880.70         1.35      6838.26 o
 -12    4    2      5184.00         2.96      5022.88 o
 -11    4    2      1545.28         3.28      1273.91 o
 -10    4    2       992.25         6.86       873.43 o
  -9    4    2       182.52        10.56        43.46 o
  -8    4    2       250.91         9.18       476.30 o
  -7    4    2     10512.40         3.57      9982.92 o
  -6    4    2     28774.34         5.43     28684.83 o
  -5    4    2      6753.55         3.61      6467.44 o
  -4    4    2     34883.03         5.76     33866.75 o
  -3    4    2       181.17        15.60       218.36 o
  -2    4    2     43130.98         7.02     42633.46 o
  -1    4    2       888.04         5.11       619.68 o
   0    4    2      1568.95         3.13      1182.31 o
   1    4    2     13523.36         3.39     12106.83 o
   2    4    2       641.10         7.13       537.70 o
   3    4    2      2996.47         1.80      2983.09 o
   4    4    2     37612.72         6.55     36445.16 o
   5    4    2      1136.36         6.60      1071.68 o
   6    4    2     12463.49         3.80     12358.27 o
   7    4    2      7791.59         3.06      7394.31 o
   8    4    2      3299.35         2.13      2976.89 o
   9    4    2     12864.10         2.72     13115.05 o
  10    4    2      3048.14         0.85      2835.95 o
  11    4    2      3297.06        10.69      3230.13 o
  12    4    2     21573.73         9.36     20123.75 o
  13    4    2       -91.58       143.52        25.01 o
  14    4    2       -35.88       223.20        17.21 o
  15    4    2      1143.12        77.09       856.71 o
  16    4    2      1779.15        88.17      1542.33 o
  17    4    2       331.60        99.80       917.64 o
  18    4    2      2509.01        97.81      2333.77 o
  19    4    2       432.22        55.50       427.98 o
  20    4    2       111.51       117.07       249.64 o
  21    4    2       505.80       202.78       605.61 o
 -19    5    2        31.14       400.00       418.62 o
 -18    5    2       -29.59       531.76        36.29 o
 -17    5    2       -38.69       275.89        11.63 o
 -16    5    2        -1.21      4580.58       695.43 o
 -15    5    2         2.22      2537.14       133.11 o
 -14    5    2       -62.73       163.07       255.05 o
 -13    5    2        37.95        27.67       318.48 o
 -12    5    2      2067.52         3.24      1693.16 o
 -11    5    2      1549.21         3.28      1253.71 o
 -10    5    2      5715.36         4.08      5930.60 o
  -9    5    2      4806.65         3.69      4414.17 o
  -8    5    2     10002.00         3.96      9971.57 o
  -7    5    2      1224.30         6.30      1257.73 o
  -6    5    2      3394.23         5.66      3204.34 o
  -5    5    2       767.29        14.90       850.07 o
  -4    5    2       250.91        20.70       192.31 o
  -3    5    2       341.14        15.21       269.78 o
  -2    5    2      6538.34         4.33      6062.63 o
  -1    5    2      2700.88         5.11      2241.35 o
   0    5    2      2464.13         4.37      2366.83 o
   1    5    2     11429.75         4.08     10407.55 o
   2    5    2     29025.94         5.43     27844.02 o
   3    5    2      1383.10         2.59      1415.58 o
   4    5    2      6334.57         4.97      5921.85 o
   5    5    2      3218.29         5.66      2854.14 o
   6    5    2      1454.66         6.00      1528.96 o
   7    5    2      3747.89         4.37      3486.99 o
   8    5    2       920.52         7.56       674.61 o
   9    5    2       601.72         5.62       516.82 o
  10    5    2      3475.10         2.79      3588.40 o
  11    5    2       452.41         4.75       322.55 o
  12    5    2        76.04       117.29        36.98 o
  13    5    2      3211.49        13.10      2995.52 o
  14    5    2       309.76       353.44       701.44 o
  15    5    2       144.72       257.60       308.42 o
  16    5    2       273.90       101.20       397.96 o
  17    5    2       482.68       245.24       897.10 o
  18    5    2       166.41        98.41         0.12 o
 -14    6    2        39.94       373.26       324.59 o
 -12    6    2       -14.67      1612.02        33.61 o
 -11    6    2        84.82       400.80       451.82 o
 -10    6    2         3.61       404.01        14.94 o
  -9    6    2        13.03       159.77        58.87 o
  -8    6    2       -39.31        95.06       232.00 o
  -7    6    2       125.66        34.34       288.78 o
  -6    6    2        35.05        88.17         0.63 o
  -5    6    2       -10.96       221.12        19.65 o
  -4    6    2      1051.06         9.24       910.77 o
  -3    6    2      2437.40         8.35      2377.90 o
  -2    6    2      1407.00         7.95      1213.78 o
  -1    6    2      4208.12         6.55      4117.25 o
   0    6    2        97.61        42.12        97.80 o
   1    6    2      1185.42         9.99      1217.75 o
   2    6    2       129.28        19.01       175.36 o
   3    6    2        -4.28       644.65         8.08 o
   4    6    2      2049.37        19.10      2161.36 o
   5    6    2       -43.30        80.46         0.55 o
   6    6    2      1218.71         8.94       987.80 o
   7    6    2       -23.81       119.46         0.03 o
   8    6    2       454.12        15.37       540.34 o
   9    6    2      1641.06         6.05      1273.91 o
  10    6    2        93.90       117.51       112.95 o
  11    6    2      2135.36        17.47      1764.04 o
  12    6    2       605.16        38.81       215.01 o
  13    6    2       -51.41       215.21         7.14 o
  14    6    2        28.62       377.14         1.56 o
  -9    7    2        24.30       477.86       228.55 o
  -8    7    2       -47.06        95.84         0.83 o
  -7    7    2       170.30        84.46       150.70 o
  -6    7    2        -6.60       737.12         3.96 o
  -5    7    2        81.72        77.62       111.75 o
  -4    7    2       170.30        44.89        90.09 o
  -3    7    2        79.74        89.11        68.85 o
  -2    7    2        -0.62      3479.82        22.25 o
  -1    7    2       505.35        38.19       262.37 o
   0    7    2       508.50        25.60       503.98 o
   1    7    2        90.82        82.26        23.34 o
   2    7    2      1558.67        10.63      1302.47 o
   3    7    2        23.72       300.33        83.73 o
   4    7    2      1046.52        13.91       934.94 o
   5    7    2        64.16        99.60        46.51 o
   6    7    2       236.24        52.27       208.39 o
   7    7    2       175.56        39.44        85.82 o
   8    7    2        59.91       166.67        92.26 o
 -25    1    3       830.02        17.31       744.22 o
 -24    1    3        35.76       166.67        50.47 o
 -23    1    3      3991.71         7.08      3367.22 o
 -22    1    3       345.96        22.00       395.69 o
 -21    1    3       117.72        27.77       104.66 o
 -20    1    3      1386.82         3.92      1364.73 o
 -19    1    3      6052.84         4.28      5594.12 o
 -18    1    3       172.13        14.52        97.80 o
 -17    1    3     13754.60         3.39     13654.19 o
 -16    1    3       362.52         7.73       444.60 o
 -15    1    3     12216.88         2.79     11759.17 o
 -14    1    3       985.96         2.82      1012.97 o
 -13    1    3     10477.57         2.50      9533.80 o
 -12    1    3      5052.37         1.82      4918.70 o
 -11    1    3     18292.56         3.03     18652.08 o
 -10    1    3     33830.24         4.24     37055.29 o
  -9    1    3     21844.84         3.17     19167.89 o
  -8    1    3       519.38         2.92       550.96 o
  -7    1    3     18572.24         2.69     16120.78 o
  -6    1    3      8282.82         2.10      8445.78 o
  -5    1    3     15642.50         2.28     15548.66 o
  -4    1    3         1.64       348.57        66.98 o
  -3    1    3     43218.25         4.67     49559.50 o
  -2    1    3     12372.11         2.04     13258.63 o
  -1    1    3       746.38         2.79       876.79 o
   0    1    3     16363.53         2.16     18559.06 o
   1    1    3    383247.66        61.15    364308.11 o
   2    1    3     65982.20         6.81     65439.18 o
   3    1    3       867.89         3.17       914.20 o
   4    1    3     64587.14         6.66     67490.44 o
   5    1    3      4476.95         1.30      4474.79 o
   6    1    3      8047.88         1.12      8445.78 o
   7    1    3     11329.47         1.77     10453.99 o
   8    1    3      6770.00         1.66      6707.30 o
   9    1    3      1818.17         1.66      2082.82 o
  10    1    3     19883.82         2.72     20741.16 o
  11    1    3     27905.70         3.69     27503.65 o
  12    1    3     32443.21         4.24     29930.16 o
  13    1    3     18243.90         2.72     17596.31 o
  14    1    3       860.25         2.96       716.57 o
  15    1    3      5492.29         1.93      5653.79 o
  16    1    3     12523.85         2.66     12561.27 o
  17    1    3      2576.58         2.46      2622.22 o
  18    1    3      1267.36         2.13      1360.53 o
  19    1    3       580.81         3.96       558.99 o
  20    1    3       102.21         9.24       186.06 o
  21    1    3       424.77        17.47       622.51 o
  22    1    3       124.32        40.20       152.10 o
  23    1    3        71.91        79.74       112.95 o
  24    1    3        56.55        93.12        18.17 o
 -24    2    3      2234.45         9.99      1480.46 o
 -23    2    3       -17.81       222.01        36.98 o
 -22    2    3       735.49        55.80       753.55 o
 -21    2    3     10469.38         5.76      9127.57 o
 -20    2    3       462.68         8.58       364.67 o
 -19    2    3     17907.79         4.28     16762.05 o
 -18    2    3      1450.09         2.22      1221.72 o
 -17    2    3       488.41         5.29       316.45 o
 -16    2    3      2114.16         1.93      1851.02 o
 -15    2    3      9635.39         2.19      9589.38 o
 -14    2    3     11259.33         2.46     11055.12 o
 -13    2    3     19686.90         3.53     19626.99 o
 -12    2    3      5291.11         2.10      4958.64 o
 -11    2    3     54938.67         7.13     51038.05 o
 -10    2    3     40344.74         5.57     40684.76 o
  -9    2    3     26075.79         4.49     26291.98 o
  -8    2    3     49617.56         5.86     48828.38 o
  -7    2    3       481.36         4.71       594.48 o
  -6    2    3       453.26         4.67       642.52 o
  -5    2    3     14424.01         2.40     15238.40 o
  -4    2    3     31623.51         4.20     31141.75 o
  -3    2    3      5706.29         1.66      6322.01 o
  -2    2    3      3039.32         1.69      2547.10 o
  -1    2    3     57816.20         6.40     56925.21 o
   0    2    3      3524.80         1.80      3581.60 o
   1    2    3     70129.63         7.73     69843.45 o
   2    2    3      3676.00         1.46      3095.89 o
   3    2    3     12157.27         1.80     14572.32 o
   4    2    3     27037.22         2.79     28148.32 o
   5    2    3     30544.55         3.13     31949.28 o
   6    2    3    108162.05        12.60    105463.04 o
   7    2    3      2252.45         0.61      2383.45 o
   8    2    3     30789.72         4.88     30741.86 o
   9    2    3      4916.81         2.50      4910.73 o
  10    2    3         7.90       128.82        44.22 o
  11    2    3     17229.19         4.08     18250.64 o
  12    2    3        96.63        22.37       135.75 o
  13    2    3      2141.84         4.08      2246.74 o
  14    2    3     23439.61         5.57     23010.02 o
  15    2    3      9934.11         4.97      9768.30 o
  16    2    3       497.29        12.74       371.21 o
  17    2    3     14954.84         5.06     13854.15 o
  18    2    3       644.65        11.63       680.53 o
  19    2    3        26.83       129.73         1.56 o
  20    2    3       487.53        19.80       364.67 o
  21    2    3       834.05        19.80       980.67 o
  22    2    3       286.62        51.70       277.30 o
  23    2    3       117.07        65.93         2.72 o
 -23    3    3       -27.56       286.96        22.79 o
 -22    3    3        71.74       145.68      1067.96 o
 -21    3    3       -70.90        92.35        13.23 o
 -20    3    3       545.22        10.96       516.82 o
 -19    3    3      1247.50        11.56      1038.45 o
 -18    3    3      5706.29        36.72      4934.65 o
 -17    3    3        -9.55       278.89        95.56 o
 -16    3    3      1484.56         1.61      1614.58 o
 -15    3    3      7607.33         2.22      7306.60 o
 -14    3    3     19334.90         3.76     18838.84 o
 -13    3    3       324.72         6.20       290.71 o
 -12    3    3     20984.42         3.69     20107.63 o
 -11    3    3      8056.86         2.50      7601.00 o
 -10    3    3     20073.22         3.96     20545.18 o
  -9    3    3       466.13         5.06       648.30 o
  -8    3    3     13931.08         2.72     13521.69 o
  -7    3    3      3766.28         1.64      3534.14 o
  -6    3    3       354.95         4.54       320.51 o
  -5    3    3        66.10        28.62        55.43 o
  -4    3    3      5315.87         3.46      5433.75 o
  -3    3    3      2670.82         2.50      2710.26 o
  -2    3    3     18198.01         3.31     18667.61 o
  -1    3    3      3318.91         2.34      2939.79 o
   0    3    3      1998.98         3.06      1605.45 o
   1    3    3       326.89         5.90       279.20 o
   2    3    3        92.16        14.52       149.31 o
   3    3    3      3120.34         2.28      3513.89 o
   4    3    3      7103.12         1.99      7394.31 o
   5    3    3      2936.56         0.79      2909.06 o
   6    3    3      4690.88         2.37      4894.81 o
   7    3    3     21126.62         4.12     20043.21 o
   8    3    3        67.90         5.11       108.17 o
   9    3    3      8465.84         5.57      8613.75 o
  10    3    3     20093.06         5.95     20561.48 o
  11    3    3     11804.82         6.60     11932.37 o
  12    3    3        82.99        81.90        10.49 o
  13    3    3      6486.69        10.11      6349.15 o
  14    3    3       933.30        14.06       928.00 o
  15    3    3        17.14       237.78        29.15 o
  16    3    3       890.43        17.64       866.72 o
  17    3    3       231.95        38.44        64.22 o
  18    3    3      2040.33        15.05      1498.01 o
  19    3    3       474.37        61.94       628.20 o
  20    3    3      1600.80        89.87      1665.21 o
  21    3    3      2408.85        12.39      1880.48 o
  22    3    3        -0.85      5339.22        37.68 o
 -21    4    3       -18.32       480.05       256.87 o
 -20    4    3        -5.20      1281.64        14.50 o
 -19    4    3       -28.20       301.02         8.08 o
 -18    4    3        -3.35      1641.06       210.04 o
 -17    4    3        46.92       178.22        25.01 o
 -16    4    3       -71.23       124.55       308.42 o
 -15    4    3       164.35         5.90       253.24 o
 -14    4    3     16083.31         3.80     16236.45 o
 -13    4    3      1512.43         7.90      1411.31 o
 -12    4    3      3094.70         4.54      3039.23 o
 -11    4    3       -41.73        86.49         0.21 o
 -10    4    3       143.28        22.94       179.91 o
  -9    4    3      2916.00         7.56      2570.10 o
  -8    4    3        39.44        20.25        21.72 o
  -7    4    3      5198.41         2.31      5662.34 o
  -6    4    3       267.98         9.80       292.65 o
  -5    4    3        54.32        41.99        23.34 o
  -4    4    3        15.05        67.24        12.02 o
  -3    4    3      1014.42         4.41      1298.37 o
  -2    4    3         7.45       168.48        13.23 o
  -1    4    3       100.60        24.30       203.50 o
   0    4    3      4319.12         3.03      4776.25 o
   1    4    3      5093.68         2.22      4878.92 o
   2    4    3      2995.37         3.03      3102.22 o
   3    4    3        49.70        37.09        16.74 o
   4    4    3      7225.00         2.13      6340.10 o
   5    4    3       -29.05       114.92         2.02 o
   6    4    3      1583.24         6.97      1424.15 o
   7    4    3      1275.20         4.45      1020.22 o
   8    4    3      4315.18         2.59      4581.88 o
   9    4    3      2420.64         1.93      2593.20 o
  10    4    3      1496.92        14.67      1377.36 o
  11    4    3        78.15        83.54        68.85 o
  12    4    3      1741.39        17.06      2252.13 o
  13    4    3      1403.25        14.29      1381.58 o
  14    4    3      2221.24        12.32      1759.27 o
  15    4    3       159.77        84.09       147.93 o
  16    4    3        53.14       160.53        27.94 o
  17    4    3       317.91        59.44       689.45 o
  18    4    3       -79.92       218.15       117.84 o
  19    4    3        -0.71     10718.46        57.14 o
  20    4    3       149.08       122.54       211.69 o
 -19    5    3       -64.80       233.78         6.83 o
 -18    5    3        -7.78      1218.01       788.27 o
 -17    5    3       -25.10       397.20         1.17 o
 -16    5    3       -82.08       167.70       129.21 o
 -15    5    3        39.19       336.36        73.65 o
 -14    5    3        21.25       381.81       514.24 o
 -13    5    3        13.84        83.91         0.05 o
 -12    5    3      3222.83         5.11      2872.39 o
 -11    5    3       987.22        38.69       873.43 o
 -10    5    3      3628.86         3.46      3058.06 o
  -9    5    3        17.31       135.02        77.60 o
  -8    5    3       110.04        66.26        63.31 o
  -7    5    3       373.65        18.23       493.83 o
  -6    5    3       734.41         9.18       668.72 o
  -5    5    3      1018.89         7.62      1241.66 o
  -4    5    3      1326.42         9.36      1237.66 o
  -3    5    3      1743.06         7.34      1619.15 o
  -2    5    3     15949.16         6.66     14861.90 o
  -1    5    3       915.67        10.11      1005.75 o
   0    5    3      1355.71         6.60      1190.14 o
   1    5    3      8775.94         3.50      7850.77 o
   2    5    3      1397.26         4.04      1407.04 o
   3    5    3      1743.06         2.76      1778.39 o
   4    5    3      8521.14         5.90      8155.82 o
   5    5    3      3724.66         6.40      2909.06 o
   6    5    3       199.66        18.84       290.71 o
   7    5    3      1422.80         6.50      1086.62 o
   8    5    3      1623.28         5.76      1660.57 o
   9    5    3       -29.38        38.69         0.16 o
  10    5    3        32.60        30.47         9.42 o
  11    5    3       878.53        55.80      1394.28 o
  12    5    3      2983.34        12.82      3153.07 o
  13    5    3       511.21        46.24       488.79 o
  14    5    3       128.14        97.42       244.28 o
  15    5    3       389.67        49.00       501.43 o
  16    5    3        52.27       210.54        22.79 o
  17    5    3        36.60       501.76       108.17 o
  18    5    3        -3.17      2830.24        65.13 o
 -15    6    3       -19.18       694.32       149.31 o
 -14    6    3        12.39      2292.49      1679.15 o
 -12    6    3       -75.69       172.66       413.99 o
 -11    6    3        11.36       403.61       657.01 o
 -10    6    3        16.16       149.33       580.70 o
  -9    6    3        27.98       130.42       119.08 o
  -8    6    3        62.73        80.46       218.36 o
  -7    6    3        22.18       134.56       154.92 o
  -6    6    3        15.84       180.10        64.22 o
  -5    6    3       551.78        16.81       605.61 o
  -4    6    3       348.94        18.75       404.79 o
  -3    6    3      1650.80         9.73      1335.49 o
  -2    6    3       291.04        20.16       271.65 o
  -1    6    3       316.13        29.70       223.42 o
   0    6    3        27.46        87.24        18.66 o
   1    6    3      2282.93         4.67      2235.97 o
   2    6    3         6.35       373.26         7.14 o
   3    6    3      4319.12         2.31      3951.21 o
   4    6    3       809.97        14.52       695.43 o
   5    6    3      3827.90         7.51      3636.22 o
   6    6    3       902.40        15.05       698.43 o
   7    6    3      1543.70        10.82      1596.36 o
   8    6    3       566.92        15.13       442.20 o
   9    6    3      1738.06        16.81      1290.19 o
  10    6    3       782.32        28.73       804.31 o
  11    6    3       691.69        40.07       416.30 o
  12    6    3      2050.28        19.27      1821.80 o
  13    6    3       213.45        85.93       247.84 o
  14    6    3       781.20        54.02       823.76 o
  -9    7    3        41.60       167.70       532.44 o
  -8    7    3         4.08       759.00        69.80 o
  -7    7    3        49.56       114.92       662.85 o
  -6    7    3       653.82        36.48       631.05 o
  -5    7    3       394.02        35.88       269.78 o
  -4    7    3       499.08        24.40       356.04 o
  -3    7    3       411.68        21.44       283.01 o
  -2    7    3       243.05        61.47         3.31 o
  -1    7    3        45.29       166.15        34.94 o
   0    7    3       133.17        64.48        82.69 o
   1    7    3        29.92       283.92         0.32 o
   2    7    3        39.44       152.03        13.23 o
   3    7    3       394.02        25.30       432.70 o
   4    7    3        29.27       192.10        82.69 o
   5    7    3         1.88      1604.00        21.19 o
   6    7    3       148.84        60.37       156.34 o
   7    7    3       238.08       109.41       193.89 o
   8    7    3       102.21       116.86       198.67 o
 -25    0    4      2768.86         5.62      2209.18 o
 -24    0    4       467.42        33.18       569.79 o
 -23    0    4      2421.62         7.29      1945.11 o
 -22    0    4       695.90        10.76       522.00 o
 -21    0    4      2713.37         4.97      3133.95 o
 -20    0    4       522.58        11.49       498.89 o
 -19    0    4       713.96        10.96       496.35 o
 -18    0    4       972.19         6.66      1237.66 o
 -17    0    4     46681.92         7.45     47779.14 o
 -16    0    4       319.69        22.09       503.98 o
 -15    0    4     27909.04         5.15     25778.44 o
 -14    0    4     35276.35        13.18     36793.18 o
 -13    0    4       221.41        12.53        81.66 o
 -12    0    4      6512.49         2.04      6549.98 o
 -11    0    4     15082.30         3.24     17445.85 o
 -10    0    4      1096.27         3.69       817.25 o
  -9    0    4     36829.45         4.97     31403.06 o
  -8    0    4    196178.13        27.14    185444.68 o
  -7    0    4        19.71        38.07         2.18 o
  -6    0    4      2215.58         2.10      2616.40 o
  -5    0    4     66832.59        10.50     67845.26 o
  -4    0    4      3820.48         1.93      3507.16 o
  -3    0    4     97287.85        11.63    100286.40 o
  -2    0    4       430.15         5.66       519.41 o
  -1    0    4     18314.21         2.53     22122.15 o
   0    0    4    430322.88        72.08    408014.08 o
   1    0    4    500924.22        88.92    459188.39 o
   2    0    4       463.11         5.95       804.31 o
   3    0    4     27989.29         3.96     28916.32 o
   4    0    4    342189.90        54.76    315179.42 o
   5    0    4     38962.81         4.49     42188.70 o
   6    0    4     95388.32        11.36     89710.04 o
   7    0    4     51674.38         5.86     52434.16 o
   8    0    4     12798.40         2.62     13297.93 o
   9    0    4     33609.89         4.88     32726.01 o
  10    0    4     70968.96         9.55     71718.36 o
  11    0    4    105956.76        14.90    103735.22 o
  12    0    4        52.71        25.10         2.91 o
  13    0    4     23756.06         4.16     23512.76 o
  14    0    4      5430.22         2.92      5267.46 o
  15    0    4        82.63        23.33        93.35 o
  16    0    4     20166.84         3.72     20757.53 o
  17    0    4      9508.20         3.10      8719.57 o
  18    0    4      1392.04         4.04      1484.84 o
  19    0    4      1271.64         5.90      1128.22 o
  20    0    4       306.95        13.32       286.85 o
  21    0    4        17.31        81.18         7.76 o
  22    0    4       167.18        29.70       181.43 o
  23    0    4        17.47       300.68        90.09 o
  24    0    4         9.92       564.06       318.48 o
 -25    1    4        11.70       628.00        85.82 o
 -24    1    4      2290.58        31.70      1759.27 o
 -23    1    4         7.84       298.25        14.07 o
 -22    1    4      1543.70         6.25      1323.06 o
 -21    1    4      1062.76         8.18       984.23 o
 -20    1    4       -20.25        98.80         0.63 o
 -19    1    4       894.61         6.40       762.94 o
 -18    1    4      4502.41         3.72      4331.49 o
 -17    1    4       447.75         8.82       583.44 o
 -16    1    4       126.79        19.45        81.66 o
 -15    1    4       402.00        11.16       330.77 o
 -14    1    4       100.40        26.32       102.34 o
 -13    1    4      3400.06         2.89      3275.51 o
 -12    1    4     35291.38         5.38     34623.99 o
 -11    1    4      5468.60         2.22      5696.60 o
 -10    1    4     69237.40         9.18     69273.86 o
  -9    1    4     81344.74        10.24     80850.15 o
  -8    1    4      3932.54         2.04      3677.47 o
  -7    1    4       155.50         8.58       312.42 o
  -6    1    4        39.82        27.88        33.61 o
  -5    1    4      2465.12         2.07      1905.21 o
  -4    1    4      2636.82         2.92      2902.93 o
  -3    1    4      4939.28         1.88      5696.60 o
  -2    1    4      3060.30         2.40      2501.41 o
  -1    1    4     25188.86         3.31     25450.99 o
   0    1    4    318818.33        49.14    297688.65 o
   1    1    4        19.54        52.13         5.97 o
   2    1    4     50386.78         5.66     52356.11 o
   3    1    4    158205.06        19.80    155037.07 o
   4    1    4       580.33         3.92       269.78 o
   5    1    4       328.33         4.54       377.81 o
   6    1    4    187428.38        25.91    179713.63 o
   7    1    4      7593.38         1.46      7335.78 o
   8    1    4      9609.88         1.82     10758.35 o
   9    1    4     31307.76         4.04     32623.28 o
  10    1    4       683.30         5.02       876.79 o
  11    1    4     39314.96         5.06     39275.68 o
  12    1    4         5.06       132.25         1.71 o
  13    1    4       350.81         4.84       442.20 o
  14    1    4     26260.20         4.41     26384.22 o
  15    1    4        55.80        16.24        70.75 o
  16    1    4      9892.29         2.46      9757.07 o
  17    1    4      1572.92         2.19      1642.10 o
  18    1    4      1814.76         2.04      1821.80 o
  19    1    4       864.95         2.28      1049.47 o
  20    1    4      1051.06         8.82       945.40 o
  21    1    4       377.91        17.47       454.24 o
  22    1    4      1199.93        24.60       980.67 o
  23    1    4       361.38        36.72       432.70 o
  24    1    4        36.12       117.72        12.82 o
 -24    2    4       803.16       171.61      1094.12 o
 -23    2    4      1403.25       184.42      1135.87 o
 -22    2    4        32.95       130.42         6.54 o
 -21    2    4       124.10        44.36       104.66 o
 -20    2    4       219.63        12.32       247.84 o
 -19    2    4        -0.90      1375.67        37.68 o
 -18    2    4      3146.09         3.39      2915.19 o
 -17    2    4      1079.78         3.88       907.34 o
 -16    2    4      1646.74         3.31      1651.32 o
 -15    2    4      1047.17         7.78       910.77 o
 -14    2    4     11257.21         2.59     11295.44 o
 -13    2    4      2695.69         2.92      2203.84 o
 -12    2    4     22918.93         4.45     21852.47 o
 -11    2    4       849.72         3.65       907.34 o
 -10    2    4       777.85         4.88       527.21 o
  -9    2    4       101.20        17.39         9.77 o
  -8    2    4      9319.97         2.16      9051.71 o
  -7    2    4       479.61         6.30       586.19 o
  -6    2    4      5919.76         1.88      6187.17 o
  -5    2    4      2177.16         2.31      2062.12 o
  -4    2    4        10.43        91.39        45.74 o
  -3    2    4     48413.20         6.05     49610.13 o
  -2    2    4     15597.51         3.28     14015.17 o
  -1    2    4       726.30         3.42      1056.85 o
   0    2    4     22266.61         3.13     22992.78 o
   1    2    4      3887.52         1.82      3753.68 o
   2    2    4        65.93        15.05       124.09 o
   3    2    4       805.99         2.50      1005.75 o
   4    2    4      2109.56         2.86      1965.21 o
   5    2    4     14433.62         2.34     15238.40 o
   6    2    4     36614.82         4.28     33616.19 o
   7    2    4      7915.66         1.64      7680.48 o
   8    2    4        60.68         6.60        67.91 o
   9    2    4       412.90        11.56       542.98 o
  10    2    4      1895.73         3.57      1735.51 o
  11    2    4      1299.60         4.88      1016.59 o
  12    2    4      2130.75         6.55      1970.25 o
  13    2    4      7017.41         4.37      7094.41 o
  14    2    4      1452.37         6.45      1428.44 o
  15    2    4       326.89        16.00       328.70 o
  16    2    4      8374.08         5.48      8677.16 o
  17    2    4        31.58       153.76         1.86 o
  18    2    4      1905.32         9.00      1693.16 o
  19    2    4      1676.08        11.09      1343.81 o
  20    2    4       -55.80       100.80        21.19 o
  21    2    4       366.72        38.69       503.98 o
  22    2    4        69.89       102.21        78.61 o
  23    2    4       439.74        61.31       330.77 o
 -23    3    4       -93.12       315.06       198.67 o
 -22    3    4       -34.22       187.14        51.28 o
 -21    3    4       348.20        67.24       444.60 o
 -20    3    4      3408.22         9.06      3360.63 o
 -19    3    4       212.58        22.18       316.45 o
 -18    3    4      2968.07         2.72      3083.25 o
 -17    3    4       614.54         6.35       476.30 o
 -16    3    4     12631.51         3.28     12421.53 o
 -15    3    4      1201.32         4.16      1233.66 o
 -14    3    4         7.95       113.42        20.67 o
 -13    3    4      2199.61         3.17      2461.77 o
 -12    3    4      7130.11         3.13      7084.84 o
 -11    3    4      2466.12         3.10      2710.26 o
 -10    3    4      5231.63         3.20      5696.60 o
  -9    3    4      3201.30         3.61      3739.77 o
  -8    3    4      1835.27         3.39      1533.41 o
  -7    3    4      6177.96         2.34      5534.76 o
  -6    3    4         8.82        93.90         2.53 o
  -5    3    4      1218.01         4.28      1506.82 o
  -4    3    4       417.38         6.30       310.42 o
  -3    3    4        68.23        20.43        34.94 o
  -2    3    4     16432.68         3.17     17206.46 o
  -1    3    4       897.60         3.84       863.38 o
   0    3    4     29241.00         4.37     26997.03 o
   1    3    4        30.14        58.52        48.87 o
   2    3    4     20243.60         3.65     19468.07 o
   3    3    4      1343.96         3.03      1749.75 o
   4    3    4      9684.53         2.50     10395.96 o
   5    3    4      5302.75         1.69      4744.88 o
   6    3    4     12283.29         2.19     12753.09 o
   7    3    4      4820.52         1.64      4346.46 o
   8    3    4      7772.19         1.93      8687.75 o
   9    3    4     22084.93         2.69     24091.46 o
  10    3    4      1733.89        13.69      1467.37 o
  11    3    4     28665.88         8.41     28800.46 o
  12    3    4      6643.88         7.40      6781.98 o
  13    3    4        -0.66      4544.11         3.73 o
  14    3    4       437.65        27.14       298.52 o
  15    3    4       129.28        71.23       133.11 o
  16    3    4      1956.29        11.16      1841.25 o
  17    3    4       453.26        34.34       425.63 o
  18    3    4       355.70        34.81       420.95 o
  19    3    4       -17.89       326.89        64.22 o
  20    3    4       763.42        56.85      1158.97 o
  21    3    4        82.99       149.57        47.29 o
  22    3    4       843.90        93.70      1241.66 o
 -21    4    4        28.52       940.04       322.55 o
 -20    4    4      2415.72        19.01      2284.61 o
 -19    4    4        21.72       390.46         6.83 o
 -18    4    4      4010.69        14.14      3908.46 o
 -17    4    4         8.41      2000.77      2198.51 o
 -16    4    4       748.02        33.76       762.94 o
 -15    4    4       516.65         2.53       719.62 o
 -14    4    4       720.92         9.06       619.68 o
 -13    4    4     10438.71         2.34     11404.42 o
 -12    4    4      1241.86         2.19       856.71 o
 -11    4    4     26179.24         5.06     25541.74 o
 -10    4    4       105.47        21.81       115.38 o
  -9    4    4     19889.46         4.28     19611.07 o
  -8    4    4      1790.14         2.86      1870.64 o
  -7    4    4      2605.08         3.96      2751.84 o
  -6    4    4       138.53        11.29       154.92 o
  -5    4    4        97.02        25.60       169.39 o
  -4    4    4        31.70        42.51        19.65 o
  -3    4    4      2801.58         4.08      2775.74 o
  -2    4    4      1072.56         7.34      1209.83 o
  -1    4    4     13630.56         3.76     14517.49 o
   0    4    4     10227.28         4.08     10570.53 o
   1    4    4      1758.12         4.12      1816.95 o
   2    4    4     17598.68         4.16     17445.85 o
   3    4    4     10553.45         4.41     10500.53 o
   4    4    4     10584.29         3.03     10900.29 o
   5    4    4     32547.77         4.16     33242.11 o
   6    4    4      2594.88         5.20      2915.19 o
   7    4    4     33981.24         7.29     32479.72 o
   8    4    4     15772.85         4.84     15876.37 o
   9    4    4       132.25         9.61       111.75 o
  10    4    4        38.07       160.28        58.87 o
  11    4    4      2263.86        16.32      2156.08 o
  12    4    4       108.99        88.74       157.76 o
  13    4    4      2620.42        13.99      2680.75 o
  14    4    4       468.72        39.82       371.21 o
  15    4    4      2887.99        12.11      2842.01 o
  16    4    4       900.60        88.92      1101.65 o
  17    4    4       655.87        57.61       945.40 o
  18    4    4        29.05       284.93        10.49 o
  19    4    4       111.94       145.20       380.02 o
  20    4    4       114.28       116.86       157.76 o
 -19    5    4       -32.60       405.62       256.87 o
 -18    5    4        -5.52      1503.11       347.51 o
 -17    5    4       -75.52       491.51        23.89 o
 -16    5    4      3542.63        16.16      2000.64 o
 -15    5    4        25.10       419.84      1637.49 o
 -14    5    4       -37.09       296.18      1419.86 o
 -13    5    4      4705.96         4.75      4294.16 o
 -12    5    4       -28.41        96.63        19.65 o
 -11    5    4         2.92       467.86       496.35 o
 -10    5    4       -12.67       147.14         6.25 o
  -9    5    4        88.74       113.64       463.98 o
  -8    5    4      1245.38         7.34      1679.15 o
  -7    5    4      1874.89         2.89      1846.13 o
  -6    5    4      5601.03         2.59      6160.38 o
  -5    5    4      5649.03         3.80      5560.16 o
  -4    5    4     11670.48         4.04     12207.10 o
  -3    5    4       230.13        23.81       215.01 o
  -2    5    4     13789.80         5.66     14531.19 o
  -1    5    4      2705.04         4.24      2512.79 o
   0    5    4      1439.44         5.81      1124.41 o
   1    5    4      2700.88         5.02      2622.22 o
   2    5    4      3809.36         3.76      3493.71 o
   3    5    4     14585.39         4.24     13680.77 o
   4    5    4     10116.34         3.13     10291.92 o
   5    5    4       275.23        19.36       260.53 o
   6    5    4      5832.38         6.00      5492.56 o
   7    5    4      2985.53         4.28      2478.72 o
   8    5    4       347.82        13.03       466.43 o
   9    5    4       246.49        11.22       153.51 o
  10    5    4        14.36        49.84        37.68 o
  11    5    4        84.64       101.20        48.87 o
  12    5    4      2338.69       115.35      2161.36 o
  13    5    4        44.22       204.20       109.36 o
  14    5    4       245.55        83.54       498.89 o
  15    5    4       -47.61       379.86        22.25 o
  16    5    4      1046.52       138.06      1905.21 o
  17    5    4        69.89       238.08       218.36 o
 -15    6    4        29.05       491.07         4.66 o
 -14    6    4       198.53       114.28         7.76 o
 -13    6    4        11.97       838.10       137.07 o
 -12    6    4        84.46       172.92       193.89 o
 -11    6    4         7.51       285.95       178.38 o
 -10    6    4        -1.19      1653.24       193.89 o
  -9    6    4      1141.76        46.24      1356.34 o
  -8    6    4       -30.80       123.43         8.08 o
  -7    6    4        40.32       100.80       108.17 o
  -6    6    4       809.40        17.64      1082.87 o
  -5    6    4        55.80        77.79        18.17 o
  -4    6    4        97.02        87.98        20.16 o
  -3    6    4        23.04       181.98         0.63 o
  -2    6    4      1659.75         9.06      1610.01 o
  -1    6    4       761.76        11.02       600.03 o
   0    6    4        48.16        61.00        71.71 o
   1    6    4      2097.64         5.38      2088.01 o
   2    6    4      2140.91         4.49      2021.03 o
   3    6    4      1884.43         9.99      1920.12 o
   4    6    4       291.73        26.21       176.87 o
   5    6    4        -9.24       293.09        51.28 o
   6    6    4       499.08        18.15       503.98 o
   7    6    4      1775.78         9.61      1467.37 o
   8    6    4       994.77        11.36       977.11 o
   9    6    4       499.08        36.12       364.67 o
  10    6    4       447.32        41.09       382.24 o
  11    6    4       172.40       113.00        25.59 o
  12    6    4        95.06       140.66        12.02 o
  13    6    4       423.12        67.24       255.05 o
  -8    7    4        11.02       367.49        69.80 o
  -7    7    4        -9.18       608.61       111.75 o
  -6    7    4        72.08        92.74         6.25 o
  -5    7    4        -7.29       738.75         4.66 o
  -4    7    4       435.97        37.82       328.70 o
  -3    7    4       200.22        90.63       223.42 o
  -2    7    4       503.55        35.16       420.95 o
  -1    7    4       522.58        35.28       195.47 o
   0    7    4       974.69        48.72       791.46 o
   1    7    4        53.29       145.44        16.74 o
   2    7    4       270.93        39.19       302.46 o
   3    7    4      1196.47        19.89       987.80 o
   4    7    4       242.74        38.56       208.39 o
   5    7    4        22.47       241.18         2.91 o
   6    7    4       925.38        22.28      1132.04 o
   7    7    4       -64.48       152.03        19.15 o
 -25    1    5       104.04        87.42         5.17 o
 -24    1    5      2368.77        10.76      2203.84 o
 -23    1    5       -58.68        59.75         6.25 o
 -22    1    5       724.69        10.37       594.48 o
 -21    1    5         9.86       249.96        31.02 o
 -20    1    5      2943.06         5.52      2866.30 o
 -19    1    5       711.82        10.89       683.50 o
 -18    1    5      3584.42         3.42      3698.17 o
 -17    1    5     15291.80         3.76     15876.37 o
 -16    1    5     21779.86         4.37     21617.86 o
 -15    1    5      5461.21         2.89      6062.63 o
 -14    1    5     25179.34         4.37     24677.20 o
 -13    1    5      4348.08         2.69      4659.14 o
 -12    1    5     14493.75         2.96     12920.51 o
 -11    1    5       303.80        10.11       298.52 o
 -10    1    5       412.50         6.40       454.24 o
  -9    1    5     37102.46         4.93     32726.01 o
  -8    1    5     13949.97         2.66     14517.49 o
  -7    1    5     17268.59         2.82     16367.06 o
  -6    1    5      2299.20         2.89      2372.36 o
  -5    1    5     20303.40         3.24     19978.89 o
  -4    1    5     43243.20         5.24     44005.60 o
  -3    1    5      2262.90         3.65      2535.64 o
  -2    1    5     15383.44         2.82     16207.49 o
  -1    1    5      6776.58         3.39      7316.32 o
   0    1    5      5792.73         2.04      6670.12 o
   1    1    5     39093.20         4.80     38090.83 o
   2    1    5       744.74         3.76       326.64 o
   3    1    5     46371.32         5.52     40570.21 o
   4    1    5     41067.02         4.84     39365.84 o
   5    1    5     61266.15         7.40     59641.77 o
   6    1    5      5856.84         2.40      5218.08 o
   7    1    5      5467.12         2.04      5475.73 o
   8    1    5     32757.38         4.62     30463.47 o
   9    1    5      8826.60         2.25      8740.81 o
  10    1    5       417.79         8.18       310.42 o
  11    1    5     14641.00         3.28     15534.49 o
  12    1    5      9968.03         2.37      9611.65 o
  13    1    5      3006.33         2.96      3039.23 o
  14    1    5      4774.81         2.46      5168.93 o
  15    1    5      6907.27         2.86      7200.11 o
  16    1    5     19971.34         3.84     20188.30 o
  17    1    5        27.35        37.45        16.74 o
  18    1    5       275.56         5.81       306.42 o
  19    1    5      1096.93         2.40      1124.41 o
  20    1    5       116.21        42.90       208.39 o
  21    1    5        -4.20       682.25         3.10 o
  22    1    5       504.00        21.16       734.95 o
  23    1    5        25.30       148.35        31.66 o
 -24    2    5      3432.79         9.30      3070.64 o
 -23    2    5      5671.60         9.00      4066.36 o
 -22    2    5       411.28        27.35       619.68 o
 -21    2    5      1119.57         6.30      1174.50 o
 -20    2    5       514.38         7.90       391.18 o
 -19    2    5       127.24        19.80       192.31 o
 -18    2    5      5986.12         2.92      5713.77 o
 -17    2    5      2020.50         4.49      1787.99 o
 -16    2    5      4358.64         4.08      4482.40 o
 -15    2    5     45817.40         7.78     44795.99 o
 -14    2    5       516.65         6.60       501.43 o
 -13    2    5      1861.06         3.57      1855.92 o
 -12    2    5     65438.76        10.56     64425.42 o
 -11    2    5       723.07         6.76       567.08 o
 -10    2    5      4727.94         2.59      5014.83 o
  -9    2    5     18041.86         3.53     18823.24 o
  -8    2    5      7621.29         2.72      7365.02 o
  -7    2    5     30404.90         4.75     26941.03 o
  -6    2    5     31765.93         5.52     30384.17 o
  -5    2    5      2050.28         2.82      2461.77 o
  -4    2    5      2461.15         3.20      2026.14 o
  -3    2    5     23885.70         4.16     21651.30 o
  -2    2    5     13319.47         2.69     10675.98 o
  -1    2    5      5298.38         2.34      5930.60 o
   0    2    5     29080.48         3.92     29635.92 o
   1    2    5     44436.64         6.40     42962.68 o
   2    2    5      4164.12         2.16      3922.68 o
   3    2    5      9747.61         2.53     10326.54 o
   4    2    5     10397.88         2.31     11709.91 o
   5    2    5      9688.46         2.02      8976.17 o
   6    2    5     11242.36         2.40     12295.16 o
   7    2    5       547.56         2.46       296.55 o
   8    2    5       838.68         2.19       597.25 o
   9    2    5     33298.95         4.24     33408.11 o
  10    2    5     17795.56         2.86     18312.12 o
  11    2    5        28.84        72.25        87.94 o
  12    2    5     16358.41         4.93     16953.91 o
  13    2    5      9379.92         5.71      9171.06 o
  14    2    5       527.16        18.84       461.53 o
  15    2    5       410.87        21.34       324.59 o
  16    2    5      1156.00        12.60      1209.83 o
  17    2    5      3971.52         7.51      3816.62 o
  18    2    5       350.44        21.16       266.06 o
  19    2    5       339.66        25.60       337.00 o
  20    2    5      2167.83        10.05      2036.39 o
  21    2    5      5036.74         7.08      4242.18 o
  22    2    5       967.21        17.47       710.50 o
 -23    3    5       318.27       275.23       203.50 o
 -22    3    5       231.95        55.65       447.00 o
 -21    3    5        24.90       127.01        35.61 o
 -20    3    5      4309.92         6.30      4212.62 o
 -19    3    5     10336.79         6.55      9982.92 o
 -18    3    5       597.31         7.95       483.77 o
 -17    3    5      7086.27         3.24      6735.26 o
 -16    3    5      3901.25         3.53      3802.59 o
 -15    3    5      1147.85         4.37      1205.87 o
 -14    3    5       849.72         5.06       572.51 o
 -13    3    5       780.08         7.73       692.44 o
 -12    3    5      1844.70         4.00      1764.04 o
 -11    3    5      6796.35         3.10      6358.21 o
 -10    3    5      6112.11         4.24      5551.69 o
  -9    3    5     12916.32         3.92     13429.33 o
  -8    3    5      4893.00         3.20      5030.94 o
  -7    3    5      7077.86         3.10      7142.36 o
  -6    3    5      9204.48         2.69      9467.33 o
  -5    3    5      2136.29         3.84      2072.45 o
  -4    3    5     15018.50         3.39     16048.70 o
  -3    3    5     14347.25         3.06     15140.34 o
  -2    3    5      1232.71         5.66      1213.78 o
  -1    3    5     17710.29         3.57     17626.48 o
   0    3    5       272.58         9.55       461.53 o
   1    3    5       388.09         8.88       366.84 o
   2    3    5       812.82         4.33       870.07 o
   3    3    5       397.60         7.84       377.81 o
   4    3    5      1263.80         4.04      1614.58 o
   5    3    5     15074.93         2.66     15776.27 o
   6    3    5     35265.08         5.15     34097.24 o
   7    3    5      2068.43         2.13      1935.09 o
   8    3    5     10943.25         2.66     10617.33 o
   9    3    5      4337.54         2.28      4815.61 o
  10    3    5      1646.74         4.93      1533.41 o
  11    3    5      1248.21        13.99      1498.01 o
  12    3    5       102.01        61.94        52.92 o
  13    3    5      1846.42        14.90      1816.95 o
  14    3    5       255.04        85.19        82.69 o
  15    3    5       836.37        27.35       980.67 o
  16    3    5      2653.28        16.16      2377.90 o
  17    3    5       124.99        79.92       106.99 o
  18    3    5        31.58       229.22        89.01 o
  19    3    5      3263.84        11.63      2909.06 o
  20    3    5       -20.70       331.60        51.28 o
  21    3    5       547.09        43.56      1002.14 o
 -21    4    5       -53.00       235.32       164.98 o
 -20    4    5        32.83       323.64       564.38 o
 -19    4    5        -9.24       795.24        29.15 o
 -18    4    5       -18.06      1182.67         3.52 o
 -17    4    5        44.22        68.89        58.87 o
 -16    4    5        15.05        83.17         3.52 o
 -15    4    5       105.68        45.16       116.61 o
 -14    4    5       389.27       101.61      1082.87 o
 -13    4    5      4703.22         3.92      4220.00 o
 -12    4    5       794.11         8.53       586.19 o
 -11    4    5       127.24        14.36       130.50 o
 -10    4    5      2174.36         3.61      2119.29 o
  -9    4    5      2844.09         5.34      2484.39 o
  -8    4    5       928.42         9.06       998.55 o
  -7    4    5      3756.46         3.10      3547.66 o
  -6    4    5      1027.84         9.99      1105.43 o
  -5    4    5      1333.71         4.93      1143.55 o
  -4    4    5       -20.16       202.78         7.76 o
  -3    4    5       182.79        21.07       138.41 o
  -2    4    5      7687.78         4.71      7931.55 o
  -1    4    5       929.03         7.67       707.48 o
   0    4    5      7045.92         3.88      7209.76 o
   1    4    5      4491.68         4.08      4080.87 o
   2    4    5      6923.90         3.42      6791.35 o
   3    4    5       380.64        14.52       425.63 o
   4    4    5      1018.25         6.00       863.38 o
   5    4    5      5050.94         3.42      5383.59 o
   6    4    5      9416.76         2.43      9824.55 o
   7    4    5        78.85        33.64       117.84 o
   8    4    5      1485.33         4.97      1533.41 o
   9    4    5      3353.57         2.89      3595.21 o
  10    4    5       714.49         2.13       734.95 o
  11    4    5       132.25        61.15        50.47 o
  12    4    5      1350.56        15.21      1484.84 o
  13    4    5      1413.76        15.92      1655.94 o
  14    4    5        81.18       106.50       133.11 o
  15    4    5       590.49        53.29       883.53 o
  16    4    5       252.81        72.25       341.18 o
  17    4    5        31.70       265.36       182.97 o
  18    4    5       166.15       108.99       425.63 o
  19    4    5       183.33        88.74       938.42 o
 -18    5    5       -50.41       281.90       364.67 o
 -17    5    5       -30.91       398.40      1002.14 o
 -16    5    5       -76.56       186.60       454.24 o
 -15    5    5        54.46       206.50         0.26 o
 -14    5    5        15.13       123.43       716.57 o
 -13    5    5        -6.66      1221.50       710.50 o
 -12    5    5        81.36        50.13        34.94 o
 -11    5    5       690.11        48.02       886.92 o
 -10    5    5       266.67         8.64       432.70 o
  -9    5    5       190.99         8.64       159.19 o
  -8    5    5       446.05        11.36       476.30 o
  -7    5    5       373.26        15.60       435.06 o
  -6    5    5        -2.10       566.44        22.79 o
  -5    5    5       -29.92        64.64        12.42 o
  -4    5    5       940.04         6.81       886.92 o
  -3    5    5       262.76        17.06       308.42 o
  -2    5    5       -11.56       176.89        22.25 o
  -1    5    5      1914.06         8.53      2031.26 o
   0    5    5      1897.47         6.15      1783.19 o
   1    5    5       -29.27        63.20        10.87 o
   2    5    5       609.60        13.18       577.96 o
   3    5    5      4595.48         3.72      4870.98 o
   4    5    5      2207.12         4.28      2198.51 o
   5    5    5      2935.47         5.86      2878.48 o
   6    5    5       389.27        17.06       330.77 o
   7    5    5      1220.80         7.73      1086.62 o
   8    5    5      1213.83         4.93       994.96 o
   9    5    5      2251.50         5.57      2257.52 o
  10    5    5       204.78        13.32       172.36 o
  11    5    5        46.38       303.46        62.41 o
  12    5    5       217.27        77.44       516.82 o
  13    5    5       113.64       127.92        54.59 o
  14    5    5       132.02       123.43       246.06 o
  15    5    5       171.87        93.32       137.07 o
  16    5    5       556.96        47.61       654.10 o
  17    5    5        86.86       164.87        39.08 o
 -14    6    5       144.48       130.64         4.66 o
 -13    6    5        72.59       210.54       298.52 o
 -12    6    5       100.20        45.97       103.50 o
 -11    6    5        -3.28       725.76        17.21 o
 -10    6    5        64.96        73.27        87.94 o
  -9    6    5        32.72       160.78        91.17 o
  -8    6    5       202.49        54.91       537.70 o
  -7    6    5       145.68        39.44       121.57 o
  -6    6    5       115.99        46.24        86.88 o
  -5    6    5       304.85        29.48       147.93 o
  -4    6    5      1948.34        11.83      1669.85 o
  -3    6    5        70.22        70.73        10.13 o
  -2    6    5      4569.76         5.86      4001.38 o
  -1    6    5      1342.49         9.99      1113.00 o
   0    6    5      3673.57         9.61      3413.55 o
   1    6    5      2299.20         5.38      2219.88 o
   2    6    5       236.54        14.67       145.17 o
   3    6    5      2860.11         9.30      2145.53 o
   4    6    5       209.38        50.41       137.07 o
   5    6    5      1346.16        10.96      1394.28 o
   6    6    5        41.47       115.78        14.94 o
   7    6    5      1639.44         9.24      1560.23 o
   8    6    5       790.17        12.25       807.53 o
   9    6    5         1.96      3497.54        48.87 o
  10    6    5       130.19        97.22        66.05 o
  11    6    5       -87.98       136.66        86.88 o
  12    6    5        42.90       253.13        14.07 o
  13    6    5       556.49        48.86       577.96 o
  -8    7    5       119.25        96.04       427.98 o
  -7    7    5        32.72       180.10       102.34 o
  -6    7    5      1279.49        20.52       668.72 o
  -5    7    5       473.06        77.79       572.51 o
  -4    7    5       264.39        57.15         7.76 o
  -3    7    5         9.36       542.42         0.47 o
  -2    7    5        47.33       156.25         3.31 o
  -1    7    5       218.74        52.27        21.19 o
   0    7    5       670.81        26.01       466.43 o
   1    7    5      -186.60        59.44        31.66 o
   2    7    5      1056.90        25.10      1020.22 o
   3    7    5       362.14        32.60       223.42 o
   4    7    5        -4.93       809.40        41.98 o
   5    7    5        27.67       187.96         0.83 o
   6    7    5       618.02        38.81       478.79 o
 -25    0    6        89.30        58.68        58.00 o
 -24    0    6       320.05        46.10       242.51 o
 -23    0    6         7.84       383.38         0.47 o
 -22    0    6      4884.61         5.66      4467.19 o
 -21    0    6       372.49        21.25       306.42 o
 -20    0    6      7402.88         4.16      7881.01 o
 -19    0    6      5795.78         4.93      5201.67 o
 -18    0    6     10440.75         3.76     10746.56 o
 -17    0    6        12.60       137.36        20.16 o
 -16    0    6     18779.96         5.29     19850.56 o
 -15    0    6     22263.62         4.58     20610.40 o
 -14    0    6      3945.10         3.28      4030.20 o
 -13    0    6     40561.96         7.13     38580.45 o
 -12    0    6        10.30       119.03        12.82 o
 -11    0    6      6962.23         2.62      7008.50 o
 -10    0    6      5140.89         3.39      3837.72 o
  -9    0    6      5929.00         2.46      5869.48 o
  -8    0    6        -3.42       486.64        18.17 o
  -7    0    6     76369.32         9.86     74701.51 o
  -6    0    6     12274.42         2.69     10349.65 o
  -5    0    6     87716.67        11.90     95169.87 o
  -4    0    6    177552.68        24.90    175450.57 o
  -3    0    6     16468.59         3.76     15719.21 o
  -2    0    6    119965.25        15.44    120429.65 o
  -1    0    6       137.12        16.97       156.34 o
   0    0    6    192536.66        27.04    183443.19 o
   1    0    6      2063.88         3.06      1237.66 o
   2    0    6    121724.23        15.44    115897.34 o
   3    0    6       329.42         7.34        11.24 o
   4    0    6     24236.26         4.28     22786.41 o
   5    0    6     56273.33         7.45     55926.19 o
   6    0    6     94710.06        13.18     90153.18 o
   7    0    6     20477.61         4.04     17944.81 o
   8    0    6     18645.90         3.96     18466.26 o
   9    0    6     68277.69         9.36     68201.02 o
  10    0    6      1068.64         4.97       987.80 o
  11    0    6     21476.90         4.24     22872.29 o
  12    0    6        14.36       125.66         4.19 o
  13    0    6     10830.56         5.34     10805.56 o
  14    0    6     13651.59         4.41     13947.97 o
  15    0    6       445.63        11.70       665.78 o
  16    0    6      8506.37         4.16      8043.29 o
  17    0    6      9093.53         3.24      9203.75 o
  18    0    6      5892.10         3.17      5860.77 o
  19    0    6        99.40        30.25       179.91 o
  20    0    6       799.19        41.86       880.16 o
  21    0    6       915.06        45.97      1407.04 o
  22    0    6      -106.09       200.51         1.56 o
  23    0    6       -25.00       263.74       744.22 o
 -25    1    6        43.03       192.38       143.81 o
 -24    1    6       -26.73       235.62        26.16 o
 -23    1    6      3098.04         9.86      2775.74 o
 -22    1    6       976.56         9.73       843.45 o
 -21    1    6       291.38        17.56       240.74 o
 -20    1    6      3803.19         4.67      3288.53 o
 -19    1    6        10.50       259.21         0.26 o
 -18    1    6      1845.56         7.62      1646.71 o
 -17    1    6      3005.23         4.93      2927.48 o
 -16    1    6        59.60        47.33       110.55 o
 -15    1    6      7437.34         4.41      7238.75 o
 -14    1    6      2555.30         4.49      2616.40 o
 -13    1    6      2419.66         6.05      2416.86 o
 -12    1    6      3627.65         4.49      3732.82 o
 -11    1    6      7170.70         3.24      6979.98 o
 -10    1    6      4199.04         3.39      3602.03 o
  -9    1    6     13259.52         3.31     13827.41 o
  -8    1    6     42530.81         5.95     41213.80 o
  -7    1    6      8127.02         2.59      8084.12 o
  -6    1    6      1546.85         3.53      1432.74 o
  -5    1    6      5016.89         2.99      5250.98 o
  -4    1    6     32500.88         4.80     33408.11 o
  -3    1    6      2999.75         2.76      3400.28 o
  -2    1    6      3165.19         2.59      2728.04 o
  -1    1    6     15143.76         2.72     15605.41 o
   0    1    6     43785.56         5.76     44411.89 o
   1    1    6     38103.04         5.15     38871.24 o
   2    1    6     34225.00         4.75     35048.30 o
   3    1    6     25462.58         3.65     25924.65 o
   4    1    6     71070.23         8.82     71475.04 o
   5    1    6     33756.71         4.49     33971.42 o
   6    1    6      4933.66         2.22      5653.79 o
   7    1    6     12528.32         2.46     13416.16 o
   8    1    6      2237.29         2.86      2072.45 o
   9    1    6     38396.40         6.05     38759.27 o
  10    1    6      3398.89         2.22      3643.08 o
  11    1    6       161.29        12.74       156.34 o
  12    1    6      2392.19         4.84      2290.04 o
  13    1    6      1064.72         7.02       945.40 o
  14    1    6       207.94        10.89       159.19 o
  15    1    6      4161.54         3.72      4175.81 o
  16    1    6      4988.60         3.61      4863.05 o
  17    1    6      2396.10         2.99      2177.24 o
  18    1    6      2626.56         2.82      2651.41 o
  19    1    6        16.65       251.54        45.74 o
  20    1    6       466.56        29.81       797.87 o
  21    1    6       559.80        29.59       556.31 o
  22    1    6        50.84       183.33       112.95 o
  23    1    6       172.66        36.60       122.83 o
 -24    2    6        44.89       201.36       164.98 o
 -23    2    6       185.78        53.88       339.09 o
 -22    2    6        17.81       592.44       105.82 o
 -21    2    6       118.16        38.07       122.83 o
 -20    2    6       -20.52       132.25         6.54 o
 -19    2    6        32.60        78.85         0.39 o
 -18    2    6       694.85        14.98       542.98 o
 -17    2    6       992.25        14.44       785.08 o
 -16    2    6      4618.56         4.33      5087.53 o
 -15    2    6      3713.68         4.62      3837.72 o
 -14    2    6       324.36        12.32       279.20 o
 -13    2    6      9649.13         3.46     10419.15 o
 -12    2    6      7252.23         3.39      6633.03 o
 -11    2    6       254.40        12.67       266.06 o
 -10    2    6       206.78        17.64        40.52 o
  -9    2    6      2606.10         3.53      2547.10 o
  -8    2    6     16258.80         3.61     16091.93 o
  -7    2    6      7317.09         3.39      7132.76 o
  -6    2    6     12100.00         3.39     11307.52 o
  -5    2    6      1360.13         6.05       907.34 o
  -4    2    6       526.24         6.81       698.43 o
  -3    2    6     17445.13         3.96     17929.59 o
  -2    2    6      7121.67         3.06      7094.41 o
  -1    2    6      1265.94         4.24      1524.52 o
   0    2    6     28692.97         4.54     26922.38 o
   1    2    6     17702.30         3.46     15266.48 o
   2    2    6     76778.87        10.18     75105.93 o
   3    2    6     19909.21         3.31     20285.32 o
   4    2    6       155.75        12.25       246.06 o
   5    2    6     16337.95         3.31     15948.06 o
   6    2    6     13465.28         2.89     13376.69 o
   7    2    6        40.83        21.16        73.65 o
   8    2    6       180.63         9.36       119.08 o
   9    2    6       215.50         9.18       216.68 o
  10    2    6        -8.47        59.75         5.70 o
  11    2    6       102.21        12.67        55.43 o
  12    2    6      3990.45         2.72      4066.36 o
  13    2    6      1432.62         7.08      1419.86 o
  14    2    6      1230.61        10.56      1090.37 o
  15    2    6     11039.70         6.30     11067.07 o
  16    2    6      1118.90        16.73       991.38 o
  17    2    6       600.25        17.56       794.66 o
  18    2    6       189.06        36.84       119.08 o
  19    2    6        78.15       100.40       160.63 o
  20    2    6      1900.09        12.89      2135.01 o
  21    2    6        49.98       134.33        16.74 o
  22    2    6        80.10        90.25       172.36 o
 -23    3    6      3354.73        25.40      2252.13 o
 -22    3    6       638.07        76.39      1067.96 o
 -21    3    6       -64.16       146.65      1031.14 o
 -20    3    6        94.48        57.61       122.83 o
 -19    3    6       349.32        29.92       788.27 o
 -18    3    6      2020.50        30.91      2284.61 o
 -17    3    6       838.68        15.60       962.95 o
 -16    3    6      6424.02         4.58      6707.30 o
 -15    3    6      7135.18         4.37      7103.99 o
 -14    3    6        41.86        48.86        11.63 o
 -13    3    6     16335.40         4.71     16732.63 o
 -12    3    6     18944.77         4.62     17717.14 o
 -11    3    6       447.75        13.84       360.34 o
 -10    3    6       696.96        14.82       498.89 o
  -9    3    6     14383.20         5.20     15042.59 o
  -8    3    6      5566.65         4.54      5517.86 o
  -7    3    6     17163.62         4.28     16556.66 o
  -6    3    6      8403.39         3.46      8310.53 o
  -5    3    6      2636.82         4.37      2628.05 o
  -4    3    6      1175.12         5.66       810.77 o
  -3    3    6     12535.04         4.88     10864.72 o
  -2    3    6      3862.62         3.13      3426.84 o
  -1    3    6       122.10        22.66        98.92 o
   0    3    6      5085.12         3.31      4958.64 o
   1    3    6      1574.50         4.04      1445.68 o
   2    3    6        45.83        38.94        39.08 o
   3    3    6      6009.35         3.03      5103.76 o
   4    3    6     13418.91         3.35     14751.25 o
   5    3    6      1413.76         7.02      1614.58 o
   6    3    6     16584.29         3.24     15876.37 o
   7    3    6     17384.42         3.10     17899.16 o
   8    3    6      8701.16         2.28      9522.71 o
   9    3    6      5769.92         2.07      5817.35 o
  10    3    6      2846.22         0.92      3045.50 o
  11    3    6       879.72        11.29      1182.31 o
  12    3    6      6441.67         5.62      6513.23 o
  13    3    6         4.45       986.59        94.45 o
  14    3    6       257.60        38.81       228.55 o
  15    3    6      2993.18        12.89      2704.34 o
  16    3    6       222.61        60.37       186.06 o
  17    3    6       446.05        39.56       548.29 o
  18    3    6       209.67       109.83       597.25 o
  19    3    6        39.06       196.00       358.19 o
  20    3    6       172.66       440.16      1445.68 o
  21    3    6       117.29       463.11      1120.60 o
 -21    4    6      3393.06        18.84      2416.86 o
 -20    4    6       -41.09       448.59        16.74 o
 -19    4    6       707.03       203.35      1524.52 o
 -18    4    6      1036.84       338.56      1764.04 o
 -17    4    6        93.32        58.06       198.67 o
 -16    4    6      2427.53         4.88      2198.51 o
 -15    4    6        61.62        44.76       131.80 o
 -14    4    6        32.26       111.94         4.42 o
 -13    4    6      6765.06         4.20      6000.83 o
 -12    4    6        42.77        41.86        10.49 o
 -11    4    6       472.63        12.39       636.77 o
 -10    4    6      8264.63         3.46      8012.74 o
  -9    4    6        43.56        46.65        39.08 o
  -8    4    6        94.48        37.21        29.15 o
  -7    4    6       631.01         8.18       516.82 o
  -6    4    6      3845.24         5.57      4059.11 o
  -5    4    6     17124.34         4.37     16732.63 o
  -4    4    6       198.81        29.27       235.48 o
  -3    4    6      3757.69         4.24      3725.88 o
  -2    4    6     37775.81         7.45     38224.05 o
  -1    4    6       835.21         8.01       762.94 o
   0    4    6       203.63        28.73       101.20 o
   1    4    6     18955.78         4.71     19722.65 o
   2    4    6     13282.56         4.97     12535.81 o
   3    4    6      6091.80         3.84      6285.91 o
   4    4    6     26331.55         6.40     27034.40 o
   5    4    6      5551.74         4.41      5350.28 o
   6    4    6      6215.75         3.57      6009.64 o
   7    4    6      2953.92         4.24      2704.34 o
   8    4    6      5449.39         2.16      5492.56 o
   9    4    6        17.06        29.05         2.02 o
  10    4    6      5979.93         2.59      6205.06 o
  11    4    6      1500.79        14.36      1327.20 o
  12    4    6       465.26        30.58       473.82 o
  13    4    6      3307.40        13.54      3039.23 o
  14    4    6      1294.56        88.92      1053.15 o
  15    4    6       501.76        48.02       843.45 o
  16    4    6      3419.91        16.16      2983.09 o
  17    4    6        44.09       254.40       103.50 o
  18    4    6         9.18      1255.28        40.52 o
  19    4    6      1666.27        91.20      2124.52 o
 -18    5    6         5.02      1785.06       304.44 o
 -17    5    6        -3.24      2401.98       166.45 o
 -16    5    6        26.21       601.72      1327.20 o
 -15    5    6        27.98       322.56       393.43 o
 -14    5    6        30.91       287.98       597.25 o
 -13    5    6       -41.09       114.49         4.19 o
 -12    5    6        21.34        91.01         2.35 o
 -11    5    6        24.50        94.67         1.17 o
 -10    5    6        24.70       107.54        52.10 o
  -9    5    6      1364.56         8.01      1335.49 o
  -8    5    6        91.97        28.73        92.26 o
  -7    5    6        87.61        34.46       133.11 o
  -6    5    6       952.96         7.45       987.80 o
  -5    5    6       378.69        21.62       349.63 o
  -4    5    6       692.74        10.82       728.80 o
  -3    5    6      1931.60         7.13      1890.35 o
  -2    5    6      6355.28         5.62      6358.21 o
  -1    5    6     31755.24         8.76     31503.86 o
   0    5    6      3531.92         5.86      3561.22 o
   1    5    6      3401.22         5.76      3288.53 o
   2    5    6     25087.39         6.97     24410.08 o
   3    5    6       233.78        12.89       221.73 o
   4    5    6       495.95         9.24       608.41 o
   5    5    6         5.11       141.13        30.39 o
   6    5    6       397.60        18.15       404.79 o
   7    5    6      1678.54        11.36      1318.93 o
   8    5    6       122.54        55.50       122.83 o
   9    5    6       237.78        12.96       288.78 o
  10    5    6      1280.21        81.90      1826.65 o
  11    5    6        31.14       246.18       281.10 o
  12    5    6       242.11        74.65       233.74 o
  13    5    6       272.58        59.44       306.42 o
  14    5    6       115.13       114.49       246.06 o
  15    5    6      2571.50       115.56      2400.13 o
  16    5    6       116.86       136.66        33.61 o
 -14    6    6       115.56       159.77       100.06 o
 -13    6    6       126.34       141.61       284.93 o
 -12    6    6       106.30        48.44         1.42 o
 -11    6    6        20.07       217.27       725.73 o
 -10    6    6        20.16       253.13       256.87 o
  -9    6    6       128.14        53.14       766.09 o
  -8    6    6        20.79       227.41       159.19 o
  -7    6    6       -11.09       371.33        80.64 o
  -6    6    6      1220.80        18.58      1306.57 o
  -5    6    6       750.21        10.82       671.66 o
  -4    6    6       182.52        28.94        86.88 o
  -3    6    6        29.92       100.40         0.47 o
  -2    6    6        -9.86       268.63         9.07 o
  -1    6    6       830.59        11.63       914.20 o
   0    6    6       333.43        24.01       371.21 o
   1    6    6       421.07        13.99       411.68 o
   2    6    6       370.95        22.18       486.28 o
   3    6    6      2851.56        12.89      3051.77 o
   4    6    6       233.48        54.17       164.98 o
   5    6    6       256.32        30.69       298.52 o
   6    6    6       215.21        32.83       153.51 o
   7    6    6       461.39        20.34       425.63 o
   8    6    6       -16.40       479.17        33.61 o
   9    6    6        14.14       487.08        25.59 o
  10    6    6       366.34        59.91       141.10 o
  11    6    6       274.23        78.85       135.75 o
  12    6    6       132.02       179.29       159.19 o
  -6    7    6       -97.61        91.78        48.87 o
  -5    7    6       145.20       116.86       109.36 o
  -4    7    6       655.87        32.26       744.22 o
  -3    7    6       191.55        76.74        67.91 o
  -2    7    6       100.80        93.32        16.28 o
  -1    7    6      -152.52        70.90        15.83 o
   0    7    6        75.17       186.87        58.00 o
   1    7    6       176.36       114.92        32.30 o
   2    7    6       139.95       119.90       162.07 o
   3    7    6       -68.23       120.78         0.32 o
   4    7    6       166.67        52.27       230.27 o
 -24    1    7        32.60       127.01        10.87 o
 -23    1    7       197.12        47.61       420.95 o
 -22    1    7       283.59        27.77       358.19 o
 -21    1    7      2647.10         5.62      2878.48 o
 -20    1    7      1750.59         6.15      1564.73 o
 -19    1    7      4167.99         5.48      4286.72 o
 -18    1    7      5760.81         4.12      5551.69 o
 -17    1    7       167.70        22.37       220.04 o
 -16    1    7     11750.56         4.45     12920.51 o
 -15    1    7      3498.72         4.67      3275.51 o
 -14    1    7        67.90        58.68        25.59 o
 -13    1    7     22737.62         5.20     23079.04 o
 -12    1    7      4080.65         4.33      4015.78 o
 -11    1    7      8502.68         3.76      8645.43 o
 -10    1    7     20486.20         4.16     20675.73 o
  -9    1    7        17.98        98.60         5.17 o
  -8    1    7        64.64        44.76        14.50 o
  -7    1    7     59409.19         8.88     58234.42 o
  -6    1    7       647.19         8.29       304.44 o
  -5    1    7      6958.90         4.00      5628.18 o
  -4    1    7      7270.97         2.96      7720.38 o
  -3    1    7     49164.19         6.76     46373.41 o
  -2    1    7      7113.24         2.82      5209.87 o
  -1    1    7       139.48        16.81       145.17 o
   0    1    7     14419.21         3.06     14150.06 o
   1    1    7     68021.86         9.49     66372.97 o
   2    1    7    130783.49        18.66    121655.59 o
   3    1    7     10283.99         3.10      9892.27 o
   4    1    7      1803.70         3.61      2171.94 o
   5    1    7      9099.25         2.79      9160.18 o
   6    1    7      7603.84         2.43      7355.26 o
   7    1    7       621.50         8.01       564.38 o
   8    1    7     10870.15         2.92     10758.35 o
   9    1    7     18706.03         4.04     18082.12 o
  10    1    7       336.36        15.13       364.67 o
  11    1    7      5779.04         3.20      5860.77 o
  12    1    7      5768.40         3.42      5860.77 o
  13    1    7        32.26        61.00         0.08 o
  14    1    7       594.38         8.29       503.98 o
  15    1    7      6222.05         3.06      6614.53 o
  16    1    7      3370.96         4.41      3712.01 o
  17    1    7     18308.80         5.90     18543.57 o
  18    1    7        -3.57       167.44        12.82 o
  19    1    7       182.52        31.36       256.87 o
  20    1    7       229.83        36.60       375.60 o
  21    1    7        81.00        64.00       377.81 o
  22    1    7        94.67        52.42       163.53 o
 -24    2    7       430.56        57.15       804.31 o
 -23    2    7       733.33        88.17      1209.83 o
 -22    2    7       653.31        41.99       860.04 o
 -21    2    7        81.72        46.65        15.83 o
 -20    2    7      6017.10         4.16      5939.35 o
 -19    2    7      3037.11         8.53      2686.64 o
 -18    2    7        60.37        83.36        58.00 o
 -17    2    7      7735.20         5.86      7462.89 o
 -16    2    7      5424.32         7.29      5317.08 o
 -15    2    7      5073.71         6.50      5209.87 o
 -14    2    7      5487.85         6.00      5585.62 o
 -13    2    7      2816.42         5.81      2722.11 o
 -12    2    7     29559.92         5.90     29051.78 o
 -11    2    7     12528.32         3.92     12396.20 o
 -10    2    7       148.35        23.14        48.87 o
  -9    2    7      9932.12         3.57     11162.94 o
  -8    2    7     54667.12         9.06     53454.18 o
  -7    2    7       906.61         6.92       707.48 o
  -6    2    7     20363.29         4.12     19373.02 o
  -5    2    7      1582.45         7.08      1213.78 o
  -4    2    7     59848.73         9.12     56384.10 o
  -3    2    7      2935.47         3.69      2710.26 o
  -2    2    7      6561.00         3.61      6559.18 o
  -1    2    7      2879.40         3.72      3387.04 o
   0    2    7     19190.56         3.61     19946.77 o
   1    2    7      1819.02         6.35      2439.27 o
   2    2    7     30803.76         4.84     29518.62 o
   3    2    7      5647.52         2.69      6331.05 o
   4    2    7     11132.36         2.86     11067.07 o
   5    2    7       322.56        13.10       312.42 o
   6    2    7      2453.22         3.42      2570.10 o
   7    2    7      5704.78         3.50      5739.58 o
   8    2    7     10795.21         2.89     11440.87 o
   9    2    7        88.74        18.49        62.41 o
  10    2    7     10828.48         2.86     10338.09 o
  11    2    7      3082.47         2.43      3466.88 o
  12    2    7     13860.35         3.24     13363.55 o
  13    2    7      2417.69         1.88      2252.13 o
  14    2    7      2537.14         1.59      2668.99 o
  15    2    7       586.12        19.89       556.31 o
  16    2    7      6087.12         6.25      5611.13 o
  17    2    7      4033.52        10.18      4080.87 o
  18    2    7       808.83        15.84       707.48 o
  19    2    7      1540.56        11.63      1356.34 o
  20    2    7       275.23        46.24       304.44 o
  21    2    7      1251.74        15.21      1249.69 o
 -22    3    7        -6.10      1098.92        92.26 o
 -21    3    7      2331.92        52.42      2610.59 o
 -20    3    7       769.51        58.22      1217.75 o
 -19    3    7        19.98       166.41         0.93 o
 -18    3    7       464.83        14.98       382.24 o
 -17    3    7      1183.36        34.34      1217.75 o
 -16    3    7        15.92       161.04         2.02 o
 -15    3    7      4078.10         5.86      3851.81 o
 -14    3    7      2135.36         7.34      1880.48 o
 -13    3    7      5683.65         5.52      4705.81 o
 -12    3    7      1395.77        12.25      1020.22 o
 -11    3    7      1263.09         7.84      1245.67 o
 -10    3    7     11197.87         4.54     10605.62 o
  -9    3    7      9862.48         4.49      9960.22 o
  -8    3    7     31071.11         6.40     31423.21 o
  -7    3    7      5304.21         5.15      6044.94 o
  -6    3    7      8092.80         4.12      8477.15 o
  -5    3    7     25001.93         5.06     25487.27 o
  -4    3    7      6625.96         4.00      6559.18 o
  -3    3    7        22.85       102.41        28.54 o
  -2    3    7      1094.95         7.08      1174.50 o
  -1    3    7       394.02        10.69       356.04 o
   0    3    7      2649.16         3.88      2995.52 o
   1    3    7      5477.48         3.61      5267.46 o
   2    3    7      8241.01         3.31      7423.66 o
   3    3    7      2615.30         3.88      2722.11 o
   4    3    7     10010.00         3.65     10829.20 o
   5    3    7      1516.32         5.66      1537.86 o
   6    3    7       533.61         6.92       407.08 o
   7    3    7       521.21         6.30       548.29 o
   8    3    7      3590.41         2.76      3204.34 o
   9    3    7        -7.95        84.46         0.83 o
  10    3    7       367.11         4.08       400.23 o
  11    3    7       289.00         3.69       288.78 o
  12    3    7      1541.35         6.25      1596.36 o
  13    3    7       397.60        14.90       463.98 o
  14    3    7      2875.10         6.76      3051.77 o
  15    3    7      1137.71        18.32       938.42 o
  16    3    7       211.70        55.06       345.39 o
  17    3    7      1867.10        86.68      1711.92 o
  18    3    7      1663.01        84.64      1895.30 o
  19    3    7        27.46       271.26         8.40 o
  20    3    7      2608.14        14.29      2405.70 o
 -20    4    7        -3.35      2137.21        48.87 o
 -19    4    7        19.80       584.67       781.90 o
 -18    4    7        23.23       509.86       143.81 o
 -17    4    7        31.58       120.56         5.43 o
 -16    4    7        48.02        92.16        13.65 o
 -15    4    7        60.37        49.98         0.05 o
 -14    4    7        77.62        46.79       125.36 o
 -13    4    7      1656.49         7.29      1836.38 o
 -12    4    7       446.90        11.22       572.51 o
 -11    4    7       117.94        27.67       129.21 o
 -10    4    7       -14.82       178.49         0.83 o
  -9    4    7        24.30       105.68         2.91 o
  -8    4    7      2636.82         6.00      2933.63 o
  -7    4    7         7.62       281.57        66.98 o
  -6    4    7       126.11        30.58        46.51 o
  -5    4    7      1580.06         9.42      1797.62 o
  -4    4    7      6872.41         4.80      7046.62 o
  -3    4    7     10666.76         5.24     11114.95 o
  -2    4    7        43.56        69.72         6.54 o
  -1    4    7     13689.00         4.93     14136.54 o
   0    4    7      2054.81         6.00      2021.03 o
   1    4    7     10336.79         4.24     10711.24 o
   2    4    7       535.00        13.84       471.35 o
   3    4    7      7549.87         3.92      7850.77 o
   4    4    7      2564.41         6.71      2860.22 o
   5    4    7      4183.50         3.96      4022.98 o
   6    4    7       333.06         7.73       481.28 o
   7    4    7       306.25         6.92       316.45 o
   8    4    7        29.81        50.98        20.16 o
   9    4    7       954.81         4.49       970.02 o
  10    4    7        17.14        79.92        45.74 o
  11    4    7        -7.51       748.57        25.01 o
  12    4    7       790.17        29.27      1298.37 o
  13    4    7       872.02        29.48      1090.37 o
  14    4    7      -104.04       101.20         1.56 o
  15    4    7        35.76       298.60       135.75 o
  16    4    7        19.54       395.61       108.17 o
  17    4    7        62.41       172.92       106.99 o
  18    4    7       -48.16       224.40        66.05 o
 -18    5    7        -2.16      9723.93        92.26 o
 -17    5    7        -4.58      1664.64        26.75 o
 -16    5    7        21.25       445.63       255.05 o
 -15    5    7        70.56        88.74        49.67 o
 -14    5    7       292.41        32.95       548.29 o
 -13    5    7       647.19        20.70       668.72 o
 -12    5    7       642.12        15.44       537.70 o
 -11    5    7        67.90        45.97         7.14 o
 -10    5    7      4540.06         5.20      4066.36 o
  -9    5    7        -9.61       382.59       133.11 o
  -8    5    7       327.97        23.14       152.10 o
  -7    5    7      1117.56         7.90       910.77 o
  -6    5    7       129.50        34.22       178.38 o
  -5    5    7       333.79        24.21       256.87 o
  -4    5    7       499.08        15.76       651.20 o
  -3    5    7        87.42        49.00        66.05 o
  -2    5    7      5513.06         9.67      5492.56 o
  -1    5    7       377.91        19.71       345.39 o
   0    5    7       220.52        27.35       364.67 o
   1    5    7      3465.68         7.84      3413.55 o
   2    5    7       193.49        34.11       181.43 o
   3    5    7       983.45         9.06      1197.99 o
   4    5    7       121.44        30.58       103.50 o
   5    5    7       333.79         8.76       444.60 o
   6    5    7       338.19         2.76       269.78 o
   7    5    7       -58.83        96.63         0.26 o
   8    5    7        18.58       295.84        44.22 o
   9    5    7      1255.28        16.16      1390.04 o
  10    5    7        34.81       253.45        86.88 o
  11    5    7       122.99        91.39        59.74 o
  12    5    7       394.82        47.33       600.03 o
  13    5    7       -26.94       416.98         0.01 o
  14    5    7       472.63        60.84       611.22 o
  15    5    7       229.22       106.71       138.41 o
 -13    6    7         8.47       513.02        95.56 o
 -12    6    7       335.62        61.94       662.85 o
 -11    6    7        17.56       284.93        57.14 o
 -10    6    7         7.34       578.40       356.04 o
  -9    6    7        -8.53       541.03       659.93 o
  -8    6    7        45.43       236.54        14.94 o
  -7    6    7       363.28        16.73       545.64 o
  -6    6    7      2421.62         5.95      1975.30 o
  -5    6    7       282.91        22.37       343.29 o
  -4    6    7      1210.34        40.07      1327.20 o
  -3    6    7      4749.97         5.34      4205.24 o
  -2    6    7        53.88        80.46       122.83 o
  -1    6    7       472.63        14.29       435.06 o
   0    6    7      2179.96         8.29      1970.25 o
   1    6    7       -55.06        75.69         0.01 o
   2    6    7       755.70        28.84       728.80 o
   3    6    7       367.87        27.25       296.55 o
   4    6    7       632.52        25.30       514.24 o
   5    6    7       371.72        25.91       409.37 o
   6    6    7       412.90        28.73       447.00 o
   7    6    7       170.04        42.90        93.35 o
   8    6    7        79.57       131.56       111.75 o
   9    6    7       -18.23       431.39        18.66 o
  10    6    7       514.84        77.09       476.30 o
  11    6    7        52.13       303.80        14.07 o
  -4    7    7       -62.25       182.52         2.72 o
  -3    7    7       681.73        40.07       567.08 o
  -2    7    7       371.33        70.22       262.37 o
  -1    7    7         4.16      1532.72         0.55 o
   0    7    7         9.18       645.16        67.91 o
   1    7    7       366.34        58.83       200.27 o
   2    7    7       460.10        35.88       404.79 o
 -24    0    8       423.12        30.25       306.42 o
 -23    0    8       451.14        17.72       468.89 o
 -22    0    8        68.89        59.91        73.65 o
 -21    0    8       386.12        17.98       366.84 o
 -20    0    8      7976.28         6.76      7870.92 o
 -19    0    8      1492.28         9.55      1364.73 o
 -18    0    8      9824.77         7.51      9247.42 o
 -17    0    8      6975.59         5.57      7820.58 o
 -16    0    8     13409.64         6.71     14613.52 o
 -15    0    8      3752.79        10.43      3936.93 o
 -14    0    8      1446.28         8.58      1390.04 o
 -13    0    8     11197.87         5.24     11697.62 o
 -12    0    8     15403.29         5.34     15506.17 o
 -11    0    8      1255.99         6.60      1493.61 o
 -10    0    8     11605.75         8.47     12714.61 o
  -9    0    8     66749.89        10.30     68349.52 o
  -8    0    8    105482.05        17.31    100070.53 o
  -7    0    8     24323.52         4.75     24695.06 o
  -6    0    8     51438.24         7.67     47928.34 o
  -5    0    8     16022.50         4.75     12701.80 o
  -4    0    8     19586.00         4.00     22478.61 o
  -3    0    8      6689.60         4.49      8196.93 o
  -2    0    8     33907.54         5.43     28781.17 o
  -1    0    8     70076.68        10.76     72053.60 o
   0    0    8     19265.44         4.84     16879.99 o
   1    0    8     91869.61        12.96     84378.46 o
   2    0    8     59570.16         8.41     60533.39 o
   3    0    8     27655.69         4.62     26218.31 o
   4    0    8     41918.47         6.20     41375.50 o
   5    0    8     12205.83         3.72     10995.44 o
   6    0    8     40489.49         6.76     41098.51 o
   7    0    8     17119.11         4.20     15294.58 o
   8    0    8      7775.71         5.95      7610.91 o
   9    0    8     19376.64         4.75     19914.68 o
  10    0    8     15420.67         4.33     16865.23 o
  11    0    8       330.88        11.22       208.39 o
  12    0    8     19451.88         4.67     19452.21 o
  13    0    8       860.25         8.76       759.81 o
  14    0    8      7979.85         5.71      7345.52 o
  15    0    8      1848.14        10.05      2214.52 o
  16    0    8     24989.29         6.00     25851.50 o
  17    0    8     13156.09         5.20     13115.05 o
  18    0    8        91.20        35.52       216.68 o
  19    0    8       114.28        26.11       247.84 o
  20    0    8      7399.44         4.93      7780.42 o
  21    0    8      2904.13        10.76      3446.83 o
  22    0    8      1803.70        13.62      1551.27 o
 -24    1    8       224.70        42.12       256.87 o
 -23    1    8        13.62       267.32        42.72 o
 -22    1    8      1053.65        20.70       788.27 o
 -21    1    8        45.97        87.05        36.98 o
 -20    1    8        68.56       110.46       169.39 o
 -19    1    8         6.55       369.02        37.68 o
 -18    1    8        97.22        43.03        72.68 o
 -17    1    8      2866.53         5.57      3185.07 o
 -16    1    8       -18.23       210.83         8.08 o
 -15    1    8       488.85        13.03       351.76 o
 -14    1    8     22912.88         6.00     22803.57 o
 -13    1    8      7226.70         4.93      6800.72 o
 -12    1    8      4517.18         8.18      4659.14 o
 -11    1    8     25622.40         5.43     25833.22 o
 -10    1    8       802.02        11.76       788.27 o
  -9    1    8      5713.85         3.88      5308.79 o
  -8    1    8     25625.61         6.15     26052.92 o
  -7    1    8      6108.99         3.72      5234.52 o
  -6    1    8      4254.95         4.62      4234.78 o
  -5    1    8     62580.03         9.36     61713.68 o
  -4    1    8      7675.51         4.67      7219.42 o
  -3    1    8     31095.80         5.15     30921.49 o
  -2    1    8       189.06        21.62       416.30 o
  -1    1    8     11481.12         3.65     10629.05 o
   0    1    8     29094.12         6.25     31101.64 o
   1    1    8        78.32        35.16        58.00 o
   2    1    8     31325.46         5.06     29071.16 o
   3    1    8     24195.80         5.24     25833.22 o
   4    1    8      7680.77         2.96      6857.08 o
   5    1    8       146.89        19.98       142.45 o
   6    1    8     18689.62         3.76     18435.38 o
   7    1    8      6802.95         3.17      6623.78 o
   8    1    8      5568.14         3.92      5442.13 o
   9    1    8      5739.58         3.80      5748.19 o
  10    1    8     26663.62         5.76     26773.38 o
  11    1    8     32605.52         6.05     32911.34 o
  12    1    8       970.95         7.34       788.27 o
  13    1    8      7570.74         4.37      7551.53 o
  14    1    8      1218.71         6.30      1339.65 o
  15    1    8      1269.50         4.71      1424.15 o
  16    1    8      1119.57         5.15      1194.06 o
  17    1    8        41.47        43.43        48.87 o
  18    1    8       204.78        25.70       294.60 o
  19    1    8        58.98        91.78       139.75 o
  20    1    8      2444.31         7.34      2203.84 o
  21    1    8        39.06       105.47       102.34 o
 -23    2    8        14.82       479.61        80.64 o
 -22    2    8       204.20        24.80       228.55 o
 -21    2    8       489.74        16.65       550.96 o
 -20    2    8       -27.98       148.60         1.86 o
 -19    2    8        -0.92      2936.56         0.01 o
 -18    2    8       339.30        20.16       371.21 o
 -17    2    8        60.68        67.90       129.21 o
 -16    2    8      5501.19         5.66      5526.31 o
 -15    2    8      7025.79         6.30      7267.79 o
 -14    2    8      1094.95        10.43      1020.22 o
 -13    2    8       178.22        25.81       130.50 o
 -12    2    8      1096.27        13.62       907.34 o
 -11    2    8        34.22       112.57         8.40 o
 -10    2    8     16373.76         4.71     16615.21 o
  -9    2    8        15.05       187.42        31.02 o
  -8    2    8     15667.53         4.45     16207.49 o
  -7    2    8      1709.00         7.24      1697.84 o
  -6    2    8       141.85        37.95       167.92 o
  -5    2    8      2646.07         5.43      2150.80 o
  -4    2    8      3421.08         5.20      2704.34 o
  -3    2    8     14094.44         4.28     13258.63 o
  -2    2    8        15.13       117.51        51.28 o
  -1    2    8      1074.53         7.02       830.30 o
   0    2    8      1259.54         5.71      1124.41 o
   1    2    8     13562.93         3.96     12830.23 o
   2    2    8     13651.59         3.80     14544.89 o
   3    2    8       703.84         9.61       591.71 o
   4    2    8       778.97         7.08       766.09 o
   5    2    8      6570.72         3.17      6857.08 o
   6    2    8      9023.10         3.24      9813.29 o
   7    2    8      4394.36         3.84      4414.17 o
   8    2    8     10888.92         3.10     10841.04 o
   9    2    8       493.28         9.06       478.79 o
  10    2    8      5514.55         3.17      5748.19 o
  11    2    8       179.02        11.36       213.35 o
  12    2    8      4801.10         2.69      5022.88 o
  13    2    8      1573.71         5.20      1377.36 o
  14    2    8      1619.26         4.54      1759.27 o
  15    2    8      4942.09         2.72      5226.30 o
  16    2    8       134.10        72.08        13.65 o
  17    2    8        -2.76      1087.02         5.70 o
  18    2    8        60.53       139.48        30.39 o
  19    2    8        15.29       283.59        98.92 o
  20    2    8       114.49        89.87       220.04 o
  21    2    8       207.94        63.20        13.23 o
 -22    3    8       382.59       105.06       817.25 o
 -21    3    8        -9.92       935.14        14.07 o
 -20    3    8       894.01        28.52      1132.04 o
 -19    3    8        -8.58       340.03        36.29 o
 -18    3    8       -16.08       195.72        33.61 o
 -17    3    8        83.17        63.84        29.15 o
 -16    3    8        55.06        76.21       114.17 o
 -15    3    8        14.06       219.04         0.05 o
 -14    3    8      1590.41        10.18      1415.58 o
 -13    3    8      8734.77         6.45      9073.35 o
 -12    3    8      3548.58         8.18      3480.28 o
 -11    3    8     22668.31         6.71     22803.57 o
 -10    3    8      7086.27         8.18      7142.36 o
  -9    3    8       133.40        38.19        93.35 o
  -8    3    8      3803.19         5.66      3936.93 o
  -7    3    8      3436.30         6.60      3400.28 o
  -6    3    8      1462.30        11.63      1120.60 o
  -5    3    8      1086.36         7.95       876.79 o
  -4    3    8       310.82        17.89       166.45 o
  -3    3    8       238.70        21.25       110.55 o
  -2    3    8      3673.57         4.84      3039.23 o
  -1    3    8      4454.23         5.29      4131.85 o
   0    3    8       408.44        17.22       522.00 o
   1    3    8      3873.82         5.71      4429.28 o
   2    3    8      1114.89         6.97       998.55 o
   3    3    8     13025.66         4.33     13311.04 o
   4    3    8       531.76        10.63       459.09 o
   5    3    8     15808.03         5.20     16135.22 o
   6    3    8       259.21        19.36       238.98 o
   7    3    8      3808.12         3.17      3663.69 o
   8    3    8        16.73       102.82        35.61 o
   9    3    8       369.79         9.86       468.89 o
  10    3    8       525.78         4.16       407.08 o
  11    3    8      3307.40         2.19      3387.04 o
  12    3    8        26.73        12.39        63.31 o
  13    3    8      4515.84         5.71      4823.50 o
  14    3    8      1858.47         8.47      1764.04 o
  15    3    8       238.08        35.76       353.90 o
  16    3    8       374.42        46.65       734.95 o
  17    3    8       -30.47       254.08       211.69 o
  18    3    8       -21.62       311.52         3.73 o
  19    3    8       -37.33       287.30         6.54 o
 -20    4    8         7.56      1191.63      1027.49 o
 -19    4    8         0.38     17339.62       116.61 o
 -18    4    8        -7.56      1027.84       668.72 o
 -17    4    8        89.49        58.06       114.17 o
 -16    4    8       715.56        19.27       659.93 o
 -15    4    8       403.21        22.28       371.21 o
 -14    4    8       532.69        15.37       608.41 o
 -13    4    8       -24.90       134.33         0.73 o
 -12    4    8      1104.90        27.56       863.38 o
 -11    4    8       107.95        46.24         8.08 o
 -10    4    8      7420.10         6.20      7018.02 o
  -9    4    8      3880.04         5.29      3588.40 o
  -8    4    8       999.82         9.67       827.03 o
  -7    4    8     15001.35         5.34     15168.33 o
  -6    4    8     19524.47         6.40     19452.21 o
  -5    4    8       900.00        12.25       668.72 o
  -4    4    8     12505.95         8.01     12523.08 o
  -3    4    8      2098.56         6.97      2088.01 o
  -2    4    8      4110.09         5.43      4205.24 o
  -1    4    8      1774.09         7.34      1454.34 o
   0    4    8      1149.89         8.29      1261.77 o
   1    4    8       357.59        18.15       273.53 o
   2    4    8      5604.02         4.37      4998.74 o
   3    4    8      3351.25         5.90      3269.01 o
   4    4    8      3960.18         4.37      4088.13 o
   5    4    8      2615.30         4.93      2593.20 o
   6    4    8      5990.76         3.24      5939.35 o
   7    4    8      5422.85         3.57      5218.08 o
   8    4    8       494.62         7.78       567.08 o
   9    4    8     11006.11         3.10     11055.12 o
  10    4    8      1373.44         2.92      1213.78 o
  11    4    8       786.24        12.11       762.94 o
  12    4    8      5551.74         6.05      5120.02 o
  13    4    8       186.60        78.85       256.87 o
  14    4    8      1882.69        17.98      1619.15 o
  15    4    8       433.89        45.16       569.79 o
  16    4    8        18.40       557.90        39.80 o
  17    4    8       284.26        92.16       432.70 o
 -17    5    8       -19.45       546.62        24.45 o
 -16    5    8        45.29       261.47        25.59 o
 -15    5    8       127.92        63.20       141.10 o
 -14    5    8        49.84       127.92        36.98 o
 -13    5    8       156.50        64.80        82.69 o
 -12    5    8       646.18        26.01       692.44 o
 -11    5    8       470.89        17.56       260.53 o
 -10    5    8      1768.20        33.64      1651.32 o
  -9    5    8      1762.32        75.34      1679.15 o
  -8    5    8        -1.61      1374.18        20.67 o
  -7    5    8       127.69        41.47       104.66 o
  -6    5    8      1496.92        13.54      1310.69 o
  -5    5    8      4730.69         6.50      4713.61 o
  -4    5    8      1245.38        10.05      1241.66 o
  -3    5    8      4776.19         7.78      4257.00 o
  -2    5    8     18068.74         7.62     18729.78 o
  -1    5    8      1562.62        10.82      1178.40 o
   0    5    8       621.50        26.94       503.98 o
   1    5    8      4164.12         7.08      3929.80 o
   2    5    8      4575.17         5.62      4414.17 o
   3    5    8       460.96        19.71       413.99 o
   4    5    8      1933.36         9.42      1797.62 o
   5    5    8      2219.35         3.88      2311.85 o
   6    5    8       152.28        13.47        78.61 o
   7    5    8        81.18        83.91        65.13 o
   8    5    8      1282.36        15.37      1454.34 o
   9    5    8        57.76       150.06        34.27 o
  10    5    8        82.63       150.06       170.87 o
  11    5    8      1001.72        38.81       973.56 o
  12    5    8         7.62       926.59         3.52 o
  13    5    8       942.49        77.44      1269.86 o
  14    5    8      1730.56        88.17      1511.24 o
 -13    6    8       193.21       133.40        60.63 o
 -12    6    8       702.25        30.36       583.44 o
 -11    6    8       112.78       103.43       330.77 o
 -10    6    8        52.42       179.56        52.92 o
  -9    6    8       -23.91       502.21         0.93 o
  -8    6    8        24.40       316.84         8.73 o
  -7    6    8        17.81       392.04        77.60 o
  -6    6    8      3604.80         7.18      3393.65 o
  -5    6    8        54.76        84.09        65.13 o
  -4    6    8        38.69       106.30         0.83 o
  -3    6    8       174.24        38.56       153.51 o
  -2    6    8       655.87        14.52       633.91 o
  -1    6    8       109.83        57.91        81.66 o
   0    6    8       192.10        35.16       247.84 o
   1    6    8       123.88        51.41       267.92 o
   2    6    8        45.97       160.02        73.65 o
   3    6    8        -4.97       740.38         0.39 o
   4    6    8       -32.72       250.27         0.55 o
   5    6    8       -14.14       345.22        15.38 o
   6    6    8        81.36        79.03       141.10 o
   7    6    8       671.85        55.06       863.38 o
   8    6    8       -18.49       442.26         0.05 o
   9    6    8        92.93       141.85       125.36 o
  10    6    8       778.97        37.33       616.85 o
 -23    1    9       209.67        37.09       134.43 o
 -22    1    9       -19.01       174.24        64.22 o
 -21    1    9        15.44       364.81         0.73 o
 -20    1    9      1565.78         8.58      1600.90 o
 -19    1    9       317.91        29.27       262.37 o
 -18    1    9      1974.02         8.76      1787.99 o
 -17    1    9     13886.27         6.97     12998.15 o
 -16    1    9       136.89        42.90       146.55 o
 -15    1    9     23058.42         7.56     24144.42 o
 -14    1    9      2091.23         8.53      1807.27 o
 -13    1    9       659.46        15.29       741.12 o
 -12    1    9     36081.00         7.56     36098.78 o
 -11    1    9      1452.37        12.25      1582.76 o
 -10    1    9      2029.50         6.40      1484.84 o
  -9    1    9      2191.18         8.47      2610.59 o
  -8    1    9     30884.55         6.15     29733.84 o
  -7    1    9      1425.06         7.45      1097.89 o
  -6    1    9     20967.04         5.57     20987.44 o
  -5    1    9      5710.82         5.15      5619.65 o
  -4    1    9     41734.40         7.18     40983.37 o
  -3    1    9       174.77        24.40       583.44 o
  -2    1    9       132.02        28.30       193.89 o
  -1    1    9     39215.88         7.02     40501.55 o
   0    1    9        68.23       103.23         1.29 o
   1    1    9      1075.84         6.71       850.07 o
   2    1    9       294.47        18.58       267.92 o
   3    1    9      2415.72         4.41      2473.07 o
   4    1    9      3055.88         4.16      3204.34 o
   5    1    9         8.76       270.93        35.61 o
   6    1    9     10436.67         4.12     10361.22 o
   7    1    9      6737.13         3.84      6605.29 o
   8    1    9      7444.24         3.53      7941.67 o
   9    1    9      4586.00         5.34      4958.64 o
  10    1    9      4991.42         5.06      5333.67 o
  11    1    9     10196.96         4.84     10570.53 o
  12    1    9      4897.20         3.72      4910.73 o
  13    1    9      1815.61         6.71      1778.39 o
  14    1    9      2348.37         5.90      1905.21 o
  15    1    9        69.39        66.75        18.66 o
  16    1    9       520.30        11.49       631.05 o
  17    1    9       399.20        11.09       466.43 o
  18    1    9       -15.52       296.87         2.18 o
  19    1    9       961.62        17.98      1094.12 o
  20    1    9       475.24        49.28      1023.85 o
  21    1    9      1363.82        58.22      1476.09 o
 -23    2    9       311.52        33.18       820.50 o
 -22    2    9       384.94        82.63       938.42 o
 -21    2    9        40.45       142.32       192.31 o
 -20    2    9        74.82        53.29        61.51 o
 -19    2    9      1868.83        33.18      1683.81 o
 -18    2    9        56.85        85.01        71.71 o
 -17    2    9      6004.70         7.08      6349.15 o
 -16    2    9      3873.82        13.10      3656.82 o
 -15    2    9      8215.61         6.05      7620.83 o
 -14    2    9      6280.56         5.15      6267.90 o
 -13    2    9     24432.82         6.40     23845.10 o
 -12    2    9     30408.38         7.45     30067.98 o
 -11    2    9     36864.00        10.69     37758.78 o
 -10    2    9     10658.50         5.57     10419.15 o
  -9    2    9       755.70        14.90       938.42 o
  -8    2    9     22431.05         6.30     23390.91 o
  -7    2    9      5211.40         5.66      4721.42 o
  -6    2    9     12898.14         5.29     13482.07 o
  -5    2    9     17707.62         5.48     18051.56 o
  -4    2    9     17651.78         4.84     16732.63 o
  -3    2    9      6066.85         4.24      6285.91 o
  -2    2    9       954.19        11.56       781.90 o
  -1    2    9       330.88        16.48       332.84 o
   0    2    9       424.77        13.62       633.91 o
   1    2    9       291.04        25.40       322.55 o
   2    2    9       965.97         7.56       853.39 o
   3    2    9       170.30        23.81       198.67 o
   4    2    9     21983.99         5.20     23530.20 o
   5    2    9     19290.43         4.88     19294.00 o
   6    2    9      9840.64         4.45      9633.95 o
   7    2    9      8440.10         3.96      8751.44 o
   8    2    9      6774.94         3.88      6440.05 o
   9    2    9      1941.28         6.40      1885.41 o
  10    2    9        38.07        57.00        58.00 o
  11    2    9        49.70        46.65         7.76 o
  12    2    9     12665.25         3.61     13219.39 o
  13    2    9       639.08         7.62       600.03 o
  14    2    9       817.96        10.63       788.27 o
  15    2    9      1486.10         3.39      1323.06 o
  16    2    9       930.86        16.40       966.48 o
  17    2    9       316.13        44.62       347.51 o
  18    2    9        42.51       174.24       130.50 o
  19    2    9       194.32       112.78       769.24 o
  20    2    9      1549.21        16.48      1432.74 o
 -21    3    9       -45.43       318.62        16.74 o
 -20    3    9       965.34        24.60      1097.89 o
 -19    3    9       698.54        19.71       924.54 o
 -18    3    9       321.84        22.85       366.84 o
 -17    3    9       582.26        18.32       529.82 o
 -16    3    9         5.24       479.61         2.91 o
 -15    3    9        54.46        79.57        48.08 o
 -14    3    9        64.00        65.12         4.66 o
 -13    3    9       863.77        16.08      1071.68 o
 -12    3    9      9793.08         7.62      9412.11 o
 -11    3    9      5703.27         6.15      5602.62 o
 -10    3    9     13287.17         5.86     13482.07 o
  -9    3    9     42617.47        10.89     41560.67 o
  -8    3    9      1620.87        12.89      1290.19 o
  -7    3    9      1130.98        10.76       843.45 o
  -6    3    9      4411.62         5.76      4847.21 o
  -5    3    9      4810.81         5.71      4331.49 o
  -4    3    9      2060.25         7.56      1975.30 o
  -3    3    9      1525.68         8.64      1407.04 o
  -2    3    9      5342.15         5.34      5817.35 o
  -1    3    9      5400.78         5.29      5568.64 o
   0    3    9      6272.64         4.37      5956.89 o
   1    3    9       367.87        20.43       362.50 o
   2    3    9        47.06        66.91         6.25 o
   3    3    9       213.74        25.40       190.74 o
   4    3    9       419.84        16.40       501.43 o
   5    3    9      8530.37         5.34      8762.08 o
   6    3    9        29.27        82.45        40.52 o
   7    3    9      7508.22         3.65      7413.87 o
   8    3    9       549.43         9.67       569.79 o
   9    3    9      2696.72         5.38      2769.76 o
  10    3    9       348.57         8.07       283.01 o
  11    3    9        19.54        73.10         3.10 o
  12    3    9       204.49        11.56       216.68 o
  13    3    9      5779.04         8.47      5242.74 o
  14    3    9       103.02        91.78       137.07 o
  15    3    9      1328.60        20.34      1484.84 o
  16    3    9      2042.14        31.02      2010.82 o
  17    3    9       192.38        72.08       384.47 o
  18    3    9         1.96      3439.82       167.92 o
 -19    4    9        30.91       363.28       134.43 o
 -18    4    9       247.75        27.98       330.77 o
 -17    4    9        24.21       149.33        67.91 o
 -16    4    9       499.97        19.45       651.20 o
 -15    4    9        93.32        55.80        39.08 o
 -14    4    9       508.95        18.66       553.63 o
 -13    4    9        66.26        77.97        80.64 o
 -12    4    9       819.10        31.47      1257.73 o
 -11    4    9      2036.72         9.12      1831.51 o
 -10    4    9       484.88        17.31       324.59 o
  -9    4    9      1402.50        13.10      1094.12 o
  -8    4    9       644.14        16.48       886.92 o
  -7    4    9       561.22        23.43       377.81 o
  -6    4    9       224.70        28.52       232.00 o
  -5    4    9       766.74        16.08      1166.73 o
  -4    4    9       580.33        15.84       425.63 o
  -3    4    9      3592.80         7.45      3140.32 o
  -2    4    9       147.14        37.70        77.60 o
  -1    4    9       454.97        20.34       437.44 o
   0    4    9       119.25        45.70       159.19 o
   1    4    9       -29.81       105.27        10.13 o
   2    4    9      3029.40         5.71      2927.48 o
   3    4    9      4428.90         5.62      4399.08 o
   4    4    9      8255.54         4.54      8477.15 o
   5    4    9       179.56        22.56       290.71 o
   6    4    9       533.15        14.52       575.23 o
   7    4    9       541.49         7.45       535.07 o
   8    4    9        14.67       121.44         4.19 o
   9    4    9        84.27        27.25        38.38 o
  10    4    9       461.82         7.13       537.70 o
  11    4    9       714.49         4.08       897.10 o
  12    4    9       -44.09       238.39         6.54 o
  13    4    9       115.35       127.46       247.84 o
  14    4    9        43.16       428.49       112.95 o
  15    4    9       161.54       142.32       146.55 o
  16    4    9       184.96       138.53       326.64 o
 -16    5    9        58.68       126.79       102.34 o
 -15    5    9       522.12        35.05       734.95 o
 -14    5    9       249.64        43.30       121.57 o
 -13    5    9       131.10        39.82       221.73 o
 -12    5    9      3875.06         7.67      3191.48 o
 -11    5    9       455.40        20.25       391.18 o
 -10    5    9       255.68        39.69       290.71 o
  -9    5    9      1206.87        28.30      1269.86 o
  -8    5    9       978.44        18.58       903.92 o
  -7    5    9       594.38        25.91       337.00 o
  -6    5    9       446.90        22.37       393.43 o
  -5    5    9       752.40        15.21      1090.37 o
  -4    5    9      1900.09        12.18      1674.50 o
  -3    5    9      3478.64         7.45      3178.65 o
  -2    5    9       616.03        17.22       511.67 o
  -1    5    9      1151.24        15.76       873.43 o
   0    5    9        13.69       237.16        35.61 o
   1    5    9       176.89        41.86       304.44 o
   2    5    9       -20.70       206.78         2.02 o
   3    5    9        84.46        93.51       233.74 o
   4    5    9       106.71        44.49        95.56 o
   5    5    9      1764.84         5.48      1674.50 o
   6    5    9      1488.42         9.86      1381.58 o
   7    5    9      1462.30         8.64      1445.68 o
   8    5    9        94.87        43.03        16.28 o
   9    5    9       377.14        52.27       810.77 o
  10    5    9        34.93       271.92        19.15 o
  11    5    9       122.32       134.56       119.08 o
  12    5    9        -7.24      1303.21        40.52 o
  13    5    9       523.04        50.98       491.30 o
 -11    6    9       697.49        33.52       633.91 o
 -10    6    9      2490.01        21.07      1623.72 o
  -9    6    9        81.00       127.92        14.50 o
  -8    6    9      3281.00        17.64      2450.51 o
  -7    6    9      2321.31         9.30      1915.14 o
  -6    6    9       113.85        64.64        97.80 o
  -5    6    9       888.64        26.94       750.44 o
  -4    6    9       518.93        24.60       781.90 o
  -3    6    9       286.62        41.86       192.31 o
  -2    6    9       277.89        42.38       220.04 o
  -1    6    9        38.07       158.51        51.28 o
   0    6    9       985.96        15.29       814.01 o
   1    6    9       487.97        22.37       366.84 o
   2    6    9       253.76        55.65       281.10 o
   3    6    9      1008.70        79.39      1441.36 o
   4    6    9        31.47       247.43       201.88 o
   5    6    9        -2.07      1632.16        34.27 o
   6    6    9       -50.13       121.44        28.54 o
   7    6    9       -72.59       167.18         0.21 o
   8    6    9        63.84       194.88         8.73 o
   9    6    9        70.56       305.20       124.09 o
 -23    0   10      2072.98        10.18      1702.52 o
 -22    0   10      1615.24        16.40      1711.92 o
 -21    0   10       -74.82        69.22         0.12 o
 -20    0   10      1997.20         9.06      1807.27 o
 -19    0   10      3202.43         7.13      2366.83 o
 -18    0   10       -53.88       106.09        12.42 o
 -17    0   10      7951.29         6.97      8656.00 o
 -16    0   10       237.16        39.31       138.41 o
 -15    0   10     11052.32        11.29     12244.80 o
 -14    0   10     10203.02         5.20     10582.22 o
 -13    0   10      4120.36         8.29      4073.61 o
 -12    0   10      4121.64         5.66      4674.67 o
 -11    0   10      3422.25         8.58      3172.25 o
 -10    0   10      5807.96         5.11      4815.61 o
  -9    0   10       442.26        16.65       176.87 o
  -8    0   10     19068.85         6.66     20415.05 o
  -7    0   10      4379.79         5.43      3718.94 o
  -6    0   10     27788.89         7.62     28627.11 o
  -5    0   10     25303.26         7.29     25053.60 o
  -4    0   10      1258.83         9.36       984.23 o
  -3    0   10     40252.40         8.70     41607.03 o
  -2    0   10     27403.49         7.24     27692.49 o
  -1    0   10     12283.29         5.90     12599.52 o
   0    0   10     19171.17         6.20     18807.65 o
   1    0   10      4128.06         5.06      3965.51 o
   2    0   10     15921.39         4.41     16703.24 o
   3    0   10     18009.64         4.80     20075.41 o
   4    0   10       442.68        14.67       386.70 o
   5    0   10     35340.24         8.47     37516.21 o
   6    0   10     19407.28         5.02     20350.13 o
   7    0   10      1473.79         6.55      1619.15 o
   8    0   10       203.92        22.09       253.24 o
   9    0   10      4490.34         5.20      5201.67 o
  10    0   10      9196.81         6.60      8976.17 o
  11    0   10      7470.14         5.11      7820.58 o
  12    0   10      1603.20         7.24      1381.58 o
  13    0   10      8213.80         4.75      7453.07 o
  14    0   10        36.36        91.97        81.66 o
  15    0   10      4873.44         6.40      3901.35 o
  16    0   10        15.29       393.63        32.30 o
  17    0   10       121.66        76.21       498.89 o
  18    0   10      3147.21         7.08      3262.51 o
  19    0   10        18.92       200.22        13.23 o
  20    0   10        13.69       589.03       744.22 o
 -23    1   10        73.96        90.63        74.63 o
 -22    1   10       148.11        58.52       275.41 o
 -21    1   10        87.24        63.20        53.75 o
 -20    1   10         3.72       859.66       170.87 o
 -19    1   10      4373.18         7.90      4117.25 o
 -18    1   10      5521.98         7.02      4855.13 o
 -17    1   10       420.66        20.34       343.29 o
 -16    1   10      2063.88        12.18      1778.39 o
 -15    1   10      6177.96         5.57      5577.13 o
 -14    1   10       418.61        18.92       330.77 o
 -13    1   10        38.69       123.65         9.42 o
 -12    1   10      9271.76         5.43      9149.30 o
 -11    1   10      4353.36         6.97      4528.18 o
 -10    1   10      7871.24         5.06      8094.34 o
  -9    1   10      2883.69         6.45      2692.54 o
  -8    1   10      2670.82         6.50      2763.78 o
  -7    1   10      4165.41         6.40      3936.93 o
  -6    1   10      1016.97        10.50       856.71 o
  -5    1   10      3453.91         6.81      2811.79 o
  -4    1   10     21830.06         6.05     22495.65 o
  -3    1   10      7558.56         5.29      8176.36 o
  -2    1   10      5563.67         6.60      5930.60 o
  -1    1   10     24439.07         6.15     25179.70 o
   0    1   10      4794.18         6.05      4551.15 o
   1    1   10     18736.13         5.02     18901.29 o
   2    1   10      2504.00         6.30      2581.64 o
   3    1   10       228.92        21.16       283.01 o
   4    1   10      8800.32         5.02      9280.24 o
   5    1   10      1226.40         9.18       991.38 o
   6    1   10     27735.57         6.30     28742.62 o
   7    1   10      9042.11         4.33      9280.24 o
   8    1   10       857.32        10.50       728.80 o
   9    1   10      9312.25         4.12      9062.53 o
  10    1   10      1250.33         6.66      1428.44 o
  11    1   10      3405.89         5.15      3520.63 o
  12    1   10       -18.40       105.47         3.52 o
  13    1   10       -88.36        38.56         3.10 o
  14    1   10      1960.72         6.50      1865.72 o
  15    1   10      2476.06         6.71      2268.34 o
  16    1   10       323.28        18.06       404.79 o
  17    1   10      4877.63         4.37      5358.60 o
  18    1   10       113.00        75.52       121.57 o
  19    1   10        23.72       199.37        98.92 o
  20    1   10        42.12       167.96       413.99 o
 -22    2   10       429.73        22.56       542.98 o
 -21    2   10       218.15        32.83       427.98 o
 -20    2   10       215.80        39.56       246.06 o
 -19    2   10        -9.36       438.06        38.38 o
 -18    2   10       -12.11       266.34         1.71 o
 -17    2   10       529.46        17.89       491.30 o
 -16    2   10      5321.70         6.30      5748.19 o
 -15    2   10         9.42       325.44         0.39 o
 -14    2   10      1114.22        11.42      1139.71 o
 -13    2   10       476.11        18.92       704.46 o
 -12    2   10      7056.00         6.66      6904.22 o
 -11    2   10     12977.77         6.97     12472.25 o
 -10    2   10      1309.72        11.02      1221.72 o
  -9    2   10       681.73        17.81       616.85 o
  -8    2   10      3937.56         7.67      3958.36 o
  -7    2   10      1147.18        10.89       921.09 o
  -6    2   10      2636.82         8.41      2668.99 o
  -5    2   10       175.56        32.15        86.88 o
  -4    2   10        55.95        72.25        57.14 o
  -3    2   10       212.87        30.58       284.93 o
  -2    2   10      8719.82         5.29      8114.81 o
  -1    2   10       936.36         9.99      1182.31 o
   0    2   10      2706.08         7.95      2541.37 o
   1    2   10      1068.64         9.86      1162.85 o
   2    2   10      5238.86         5.11      5433.75 o
   3    2   10      5106.53         5.29      5317.08 o
   4    2   10       700.66        10.69       633.91 o
   5    2   10       114.49        43.56        44.22 o
   6    2   10     19418.42         4.80     19882.61 o
   7    2   10      6348.90         4.16      6322.01 o
   8    2   10      2321.31         5.11      2026.14 o
   9    2   10     12223.51         4.04     12804.49 o
  10    2   10     10032.03         4.71      9824.55 o
  11    2   10       -20.16        92.35         9.77 o
  12    2   10        94.87        45.43       181.43 o
  13    2   10       191.27        15.76       163.53 o
  14    2   10       815.10         8.41       843.45 o
  15    2   10      1720.59         8.18      1587.29 o
  16    2   10       738.75        28.84       883.53 o
  17    2   10       145.20        59.60       159.19 o
  18    2   10       181.44        61.31       461.53 o
  19    2   10       -77.97       117.94         6.83 o
 -21    3   10        60.53       104.65        11.63 o
 -20    3   10       571.69        19.45       817.25 o
 -19    3   10        15.13       519.38      1498.01 o
 -18    3   10       208.51        60.37       529.82 o
 -17    3   10       452.84        25.60       689.45 o
 -16    3   10      3052.56         9.18      3045.50 o
 -15    3   10        70.56        87.80       116.61 o
 -14    3   10       256.96        29.48       281.10 o
 -13    3   10       268.63        43.16       384.47 o
 -12    3   10      9504.30         6.20      9445.22 o
 -11    3   10       -13.62       284.93         1.05 o
 -10    3   10      2462.14         9.06      2902.93 o
  -9    3   10       711.82        20.61       695.43 o
  -8    3   10      2849.42         9.61      2751.84 o
  -7    3   10     14854.73         6.86     14945.16 o
  -6    3   10        -4.84       612.56       110.55 o
  -5    3   10       665.12        14.75       561.68 o
  -4    3   10     11504.71         6.66     11465.20 o
  -3    3   10       -31.25       132.94         4.66 o
  -2    3   10      8038.92         5.90      7901.20 o
  -1    3   10         8.41       345.59         1.56 o
   0    3   10        -8.12       394.02        12.02 o
   1    3   10       315.42        22.75       409.37 o
   2    3   10      6369.64         5.38      6549.98 o
   3    3   10     34376.87         8.47     35154.78 o
   4    3   10     37531.31         8.76     39095.67 o
   5    3   10      5125.13         5.62      5218.08 o
   6    3   10      1408.50         8.07      1286.11 o
   7    3   10     21027.90         5.62     21434.41 o
   8    3   10      5127.99         4.37      4855.13 o
   9    3   10      7931.68         3.96      7161.59 o
  10    3   10      3421.08         3.31      3433.50 o
  11    3   10       370.18        14.21       210.04 o
  12    3   10        -0.53      1580.86        14.94 o
  13    3   10       979.69        16.40       907.34 o
  14    3   10      1638.63        33.52      2093.20 o
  15    3   10       219.93        59.60       665.78 o
  16    3   10       569.78        34.81       921.09 o
  17    3   10       417.38        59.14       686.47 o
  18    3   10       155.25        94.87       220.04 o
 -19    4   10        66.10       125.44       242.51 o
 -18    4   10        -2.19      1958.95        24.45 o
 -17    4   10       146.41       100.60       142.45 o
 -16    4   10       527.16        28.94       648.30 o
 -15    4   10      1061.46        29.92      1265.81 o
 -14    4   10        40.58       161.80        35.61 o
 -13    4   10      4097.28        10.43      3965.51 o
 -12    4   10      8617.41        10.50      7982.24 o
 -11    4   10      9802.98         6.97      9401.08 o
 -10    4   10      3701.51         7.95      3760.65 o
  -9    4   10     18854.04         9.49     18296.74 o
  -8    4   10        78.68        75.69        76.61 o
  -7    4   10         4.97       733.33        31.66 o
  -6    4   10       158.26        41.09       221.73 o
  -5    4   10      1093.62        14.29       910.77 o
  -4    4   10      4544.11         7.67      4698.02 o
  -3    4   10      3000.85         8.70      3153.07 o
  -2    4   10     17508.58         6.55     17385.84 o
  -1    4   10      7230.10         7.40      7306.60 o
   0    4   10      4427.57         7.45      4414.17 o
   1    4   10       759.55        14.52       738.03 o
   2    4   10     12161.68         6.66     11820.88 o
   3    4   10        77.97        53.29         0.93 o
   4    4   10        95.06        43.03        87.94 o
   5    4   10     10334.76         5.95      9937.54 o
   6    4   10       505.35        16.32       430.33 o
   7    4   10      5145.19         5.11      4459.60 o
   8    4   10      3366.32         4.93      3426.84 o
   9    4   10       110.67        25.40       116.61 o
  10    4   10        31.70        77.62        39.08 o
  11    4   10       151.29        29.27       223.42 o
  12    4   10       913.25        38.56       962.95 o
  13    4   10      3124.81        17.72      2610.59 o
  14    4   10      4389.06        15.68      3581.60 o
  15    4   10       360.24        70.56       575.23 o
 -15    5   10      1305.38        38.44      1194.06 o
 -14    5   10       727.92        25.10       807.53 o
 -13    5   10       410.47        37.21       459.09 o
 -12    5   10       215.21        48.44       364.67 o
 -11    5   10      1938.64        10.30      1768.82 o
 -10    5   10        99.80        72.25        50.47 o
  -9    5   10      2773.08        11.63      2478.72 o
  -8    5   10       148.60        51.27       281.10 o
  -7    5   10      4017.02         8.88      3581.60 o
  -6    5   10      4179.62        11.83      4482.40 o
  -5    5   10      1560.25        15.21      1424.15 o
  -4    5   10       810.54        16.32       716.57 o
  -3    5   10        -0.05     52267.10       106.99 o
  -2    5   10      1582.45        11.76      1155.11 o
  -1    5   10        55.35       137.12       138.41 o
   0    5   10      -105.47        86.68         5.17 o
   1    5   10      1998.09        12.89      1749.75 o
   2    5   10       529.92        18.58       766.09 o
   3    5   10      1800.30        10.18      1591.82 o
   4    5   10      1215.92        10.18      1031.14 o
   5    5   10       -30.91       102.01         0.01 o
   6    5   10       203.35        36.24       290.71 o
   7    5   10      2016.01         9.86      1730.78 o
   8    5   10       912.04        11.29       870.07 o
   9    5   10      2071.16       140.19      1783.19 o
  10    5   10      1563.41       136.66      2405.70 o
  11    5   10       460.96        54.61       636.77 o
  12    5   10      1303.21       167.18      1865.72 o
 -10    6   10       181.71       101.81       143.81 o
  -9    6   10       289.00        74.82       233.74 o
  -8    6   10        64.64        95.84         0.12 o
  -7    6   10       458.82        29.59       605.61 o
  -6    6   10       166.93        52.42       238.98 o
  -5    6   10         6.92       944.95       145.17 o
  -4    6   10        33.41       269.29        44.22 o
  -3    6   10       126.34        64.16       111.75 o
  -2    6   10       140.42        58.37        58.87 o
  -1    6   10       -99.80        88.92         0.63 o
   0    6   10       256.00        80.82       386.70 o
   1    6   10       261.47        38.07       310.42 o
   2    6   10      1863.65        14.29      1783.19 o
   3    6   10       309.41        32.49       391.18 o
   4    6   10       435.97        35.40       550.96 o
   5    6   10       160.78        61.47       192.31 o
   6    6   10       120.12       139.24        28.54 o
   7    6   10        25.30       466.56       154.92 o
 -22    1   11       164.35        86.49      1764.04 o
 -21    1   11       748.57        44.36       893.70 o
 -20    1   11        22.09       222.01        70.75 o
 -19    1   11      2317.46        11.02      2124.52 o
 -18    1   11      2225.01        11.49      1846.13 o
 -17    1   11        45.70       110.67       106.99 o
 -16    1   11      6124.63         6.50      6062.63 o
 -15    1   11       162.05        41.73       312.42 o
 -14    1   11      4106.25         6.92      4117.25 o
 -13    1   11       526.24        22.18       514.24 o
 -12    1   11      4208.12         6.76      4146.48 o
 -11    1   11       682.78        19.01       586.19 o
 -10    1   11       483.56        24.30       588.95 o
  -9    1   11       621.01        17.14       491.30 o
  -8    1   11     12600.06         9.18     12855.99 o
  -7    1   11     11451.14         5.90     10605.62 o
  -6    1   11     33371.98         8.53     33637.04 o
  -5    1   11      8834.12         5.57      8976.17 o
  -4    1   11       464.40        19.18       451.82 o
  -3    1   11     10951.62         6.15     11211.03 o
  -2    1   11      1757.29         8.53      1702.52 o
  -1    1   11        29.16       134.79       114.17 o
   0    1   11     29077.07         9.42     28839.05 o
   1    1   11      8224.68         5.29      8084.12 o
   2    1   11      6826.06         5.71      6540.78 o
   3    1   11     10672.96         6.30     11783.83 o
   4    1   11      5608.51         5.11      5834.70 o
   5    1   11       633.03        18.58       529.82 o
   6    1   11       504.90        15.05       511.67 o
   7    1   11      1273.06        12.74      1445.68 o
   8    1   11     12423.33         5.76     12497.65 o
   9    1   11      1748.91         6.76      2082.82 o
  10    1   11       211.12        27.46       121.57 o
  11    1   11        39.06        77.79         1.71 o
  12    1   11       124.99        31.70       142.45 o
  13    1   11      1812.20         6.55      1560.23 o
  14    1   11      1340.29        10.37       962.95 o
  15    1   11        84.46        84.82       121.57 o
  16    1   11       718.24        19.80       886.92 o
  17    1   11      1797.76        16.16      2077.63 o
  18    1   11      2301.12        10.50      2416.86 o
  19    1   11       -40.58       179.29         0.83 o
 -22    2   11        81.18        80.10       251.44 o
 -21    2   11       333.43        46.38       496.35 o
 -20    2   11      2020.50        10.30      1787.99 o
 -19    2   11        48.44       108.58         7.14 o
 -18    2   11      2633.74         8.82      2350.27 o
 -17    2   11     10395.84         7.90     10119.67 o
 -16    2   11        35.52       154.50        96.67 o
 -15    2   11      2288.67         9.06      2290.04 o
 -14    2   11      2458.18        10.56      1623.72 o
 -13    2   11       108.37        64.48       146.55 o
 -12    2   11      5402.25         6.71      5234.52 o
 -11    2   11       513.02        26.32       360.34 o
 -10    2   11     14378.41         7.29     14627.26 o
  -9    2   11     14139.59         6.35     13800.69 o
  -8    2   11        84.82        74.48       208.39 o
  -7    2   11     41750.75         9.36     41352.38 o
  -6    2   11       -64.32       106.30         9.42 o
  -5    2   11      2934.39         7.51      2564.34 o
  -4    2   11     10281.96         9.12     10419.15 o
  -3    2   11      3740.55         8.01      3629.37 o
  -2    2   11      2386.32         7.95      2467.42 o
  -1    2   11     29549.61         7.73     30721.93 o
   0    2   11       504.45        18.23       524.60 o
   1    2   11     32328.04         7.95     32931.97 o
   2    2   11      2198.67         7.62      2300.94 o
   3    2   11       539.17        16.97       553.63 o
   4    2   11      4397.02         7.40      4406.62 o
   5    2   11      1650.80         8.82      1950.12 o
   6    2   11      7189.34         5.52      7901.20 o
   7    2   11     10164.67         5.38      9948.88 o
   8    2   11     10014.00         5.81     10028.40 o
   9    2   11      1324.23        10.69      1009.35 o
  10    2   11       820.82        11.42       704.46 o
  11    2   11       953.57         7.29       970.02 o
  12    2   11       257.60        20.70       260.53 o
  13    2   11      1659.75         8.88      1807.27 o
  14    2   11       102.21        47.06        91.17 o
  15    2   11      1712.30        12.39      1467.37 o
  16    2   11       795.24        57.15       980.67 o
  17    2   11      1481.48        31.58      1197.99 o
  18    2   11       257.28        71.23       719.62 o
 -20    3   11         8.47       443.52        76.61 o
 -19    3   11       168.74        57.30       226.84 o
 -18    3   11        58.68       142.09        24.45 o
 -17    3   11       344.84        49.84       759.81 o
 -16    3   11      2316.50        11.90      1821.80 o
 -15    3   11       127.69        68.06       242.51 o
 -14    3   11      3110.29        10.69      2866.30 o
 -13    3   11      9281.40         8.24      8624.30 o
 -12    3   11      2191.18        10.37      2225.24 o
 -11    3   11      5959.84         8.58      5808.68 o
 -10    3   11     18192.61         8.58     17944.81 o
  -9    3   11      4381.12         8.29      4153.80 o
  -8    3   11      5493.77         7.29      5350.28 o
  -7    3   11      2949.58        10.11      2933.63 o
  -6    3   11      2738.43         9.61      2450.51 o
  -5    3   11       130.19        47.89        66.05 o
  -4    3   11       335.26        33.64       391.18 o
  -3    3   11        16.89       215.80         3.73 o
  -2    3   11      2273.38        11.70      2177.24 o
  -1    3   11      1371.96        10.56      1205.87 o
   0    3   11      5038.16         7.78      4950.64 o
   1    3   11      1571.33         9.92      1489.22 o
   2    3   11      2379.49         9.73      2344.76 o
   3    3   11      1657.30         9.12      1831.51 o
   4    3   11       488.85        18.40       418.62 o
   5    3   11       -21.81       136.19        13.65 o
   6    3   11      7017.41         5.86      6385.43 o
   7    3   11       622.00        12.53       820.50 o
   8    3   11      6648.77         5.11      6430.93 o
   9    3   11        58.22        54.17        48.08 o
  10    3   11      1735.56         7.29      1651.32 o
  11    3   11        22.37       107.54        19.65 o
  12    3   11       594.38        10.56       657.01 o
  13    3   11      1781.68        10.76      1768.82 o
  14    3   11       567.87        35.05       668.72 o
  15    3   11      1647.55        13.99      1373.14 o
  16    3   11       -37.45       184.14        36.98 o
  17    3   11        67.40       210.83       353.90 o
 -18    4   11       558.38        31.47       917.64 o
 -17    4   11       186.87        72.08       111.75 o
 -16    4   11       232.26        41.86       284.93 o
 -15    4   11      2686.35        10.63      2140.27 o
 -14    4   11       111.09        70.39       318.48 o
 -13    4   11        29.92       279.56       208.39 o
 -12    4   11       375.97        32.26       310.42 o
 -11    4   11        76.74        83.91        63.31 o
 -10    4   11       691.69        26.11       794.66 o
  -9    4   11       -34.57       231.95        53.75 o
  -8    4   11       730.08        20.70       537.70 o
  -7    4   11      1995.41        13.32      2182.55 o
  -6    4   11      4075.55         7.90      4146.48 o
  -5    4   11       192.93        41.86        82.69 o
  -4    4   11      2559.35        11.97      2547.10 o
  -3    4   11       361.76        26.83       409.37 o
  -2    4   11      2405.90        11.63      2444.88 o
  -1    4   11      1175.12        13.18      1128.22 o
   0    4   11      1385.33        15.21      1489.22 o
   1    4   11      3268.41         8.35      3486.99 o
   2    4   11       381.03        28.09       411.68 o
   3    4   11      4153.80         6.97      4399.08 o
   4    4   11        52.71        77.97        71.71 o
   5    4   11        44.22        97.61        32.95 o
   6    4   11      1768.20         7.84      1826.65 o
   7    4   11        -3.06       696.43         0.93 o
   8    4   11        29.70        78.50         1.42 o
   9    4   11       940.65         8.70       843.45 o
  10    4   11       822.54         8.18       807.53 o
  11    4   11      2934.39        18.40      2593.20 o
  12    4   11      -141.13       116.21         2.91 o
  13    4   11      1158.72        41.99      1237.66 o
  14    4   11       370.18        59.44       498.89 o
 -14    5   11        10.82       727.92         3.52 o
 -13    5   11       106.30        72.59        45.74 o
 -12    5   11        70.56       132.02        78.61 o
 -11    5   11       132.48        79.39        68.85 o
 -10    5   11       680.69        24.21      1197.99 o
  -9    5   11       477.42        30.69       945.40 o
  -8    5   11      4667.62        10.69      3816.62 o
  -7    5   11        97.42        81.90       154.92 o
  -6    5   11      2333.86        11.29      2005.73 o
  -5    5   11       112.15        88.17        36.98 o
  -4    5   11       526.24        27.46       741.12 o
  -3    5   11       108.78        67.08         3.31 o
  -2    5   11       630.51        25.30       880.16 o
  -1    5   11       136.89        55.80       186.06 o
   0    5   11      1444.00        12.53      1432.74 o
   1    5   11       129.05        64.64       117.84 o
   2    5   11       714.49        17.56       970.02 o
   3    5   11        52.42        93.51         0.21 o
   4    5   11       -15.76       359.10        23.89 o
   5    5   11        35.05       105.27        32.95 o
   6    5   11      2179.02         8.01      1880.48 o
   7    5   11        18.58       253.45         3.31 o
   8    5   11       493.28        22.18       611.22 o
   9    5   11       590.49        48.72       388.94 o
  10    5   11       824.84        59.29       572.51 o
  11    5   11        89.68       173.45        91.17 o
  -8    6   11       162.31        87.24       267.92 o
  -7    6   11       256.32        63.20        48.08 o
  -6    6   11       283.59        42.51       223.42 o
  -5    6   11       248.06        46.51       238.98 o
  -4    6   11       790.17        24.80       959.43 o
  -3    6   11       177.16        88.36       131.80 o
  -2    6   11       773.95        35.05      1045.79 o
  -1    6   11       249.32        50.98       488.79 o
   0    6   11       358.34        43.16       501.43 o
   1    6   11       943.72        38.81       797.87 o
   2    6   11       201.07        75.69        74.63 o
   3    6   11        48.58       142.80       108.17 o
   4    6   11       511.21        25.30       588.95 o
   5    6   11       232.87        38.07       221.73 o
 -22    0   12        68.39       168.48        52.92 o
 -21    0   12       380.25        95.65       548.29 o
 -20    0   12       553.19       306.95      1178.40 o
 -19    0   12        45.83       166.67       175.36 o
 -18    0   12       472.63        60.37       432.70 o
 -17    0   12      2503.00        13.03      2241.35 o
 -16    0   12      3389.57        19.71      3076.94 o
 -15    0   12      9116.43         8.70      8331.26 o
 -14    0   12     10371.39         6.55     10652.50 o
 -13    0   12      2519.04        11.22      2461.77 o
 -12    0   12      3387.24         8.82      3746.72 o
 -11    0   12     30296.88         8.70     30702.01 o
 -10    0   12     40028.00         9.61     40432.95 o
  -9    0   12      7344.49         6.71      6568.39 o
  -8    0   12       -69.39       229.83         6.54 o
  -7    0   12     29138.49         7.90     27560.24 o
  -6    0   12      5350.92        10.63      4604.99 o
  -5    0   12     35993.68        32.15     36098.78 o
  -4    0   12     23107.04        13.32     22546.83 o
  -3    0   12     42882.13         9.61     42328.90 o
  -2    0   12     24793.65         7.51     26513.62 o
  -1    0   12     23854.80         9.80     23304.07 o
   0    0   12     61727.40        41.47     61854.95 o
   1    0   12     55762.10        21.53     58234.42 o
   2    0   12     46242.20        15.92     47357.69 o
   3    0   12      4281.08         7.29      3979.84 o
   4    0   12      2789.95         7.45      2995.52 o
   5    0   12       672.88        36.48       814.01 o
   6    0   12         7.95       360.24        69.80 o
   7    0   12      4369.21         5.95      4117.25 o
   8    0   12      8822.84         7.95      9500.53 o
   9    0   12     15366.08         5.86     16019.92 o
  10    0   12       601.72        15.44       683.50 o
  11    0   12      3028.30         8.35      2575.86 o
  12    0   12      7423.55         7.02      7229.08 o
  13    0   12      3655.41        12.04      3663.69 o
  14    0   12      6512.49        13.62      5417.01 o
  15    0   12        18.40       230.13        67.91 o
  16    0   12       460.53        50.98       501.43 o
  17    0   12      5728.98         8.07      5375.26 o
  18    0   12      1331.52        46.92      1402.78 o
 -22    1   12      1902.70        51.12      1711.92 o
 -21    1   12       510.31        43.96       907.34 o
 -20    1   12      2462.14        13.47      2273.76 o
 -19    1   12       783.44        22.75       725.73 o
 -18    1   12       133.63        69.22       175.36 o
 -17    1   12       179.83        53.88       255.05 o
 -16    1   12       235.62        43.96       318.48 o
 -15    1   12      1241.86        16.81      1060.54 o
 -14    1   12      1331.52        13.18      1038.45 o
 -13    1   12       451.56        28.84       594.48 o
 -12    1   12        70.06        89.49       121.57 o
 -11    1   12      8438.26         6.76      7730.37 o
 -10    1   12       597.80        20.52       719.62 o
  -9    1   12      2528.08        19.01      2570.10 o
  -8    1   12     10493.95         9.12     10108.24 o
  -7    1   12     18898.00         7.08     19057.89 o
  -6    1   12      9729.85         7.90      9745.84 o
  -5    1   12      5592.05         8.35      5886.91 o
  -4    1   12     11796.13         6.45     12106.83 o
  -3    1   12      5427.27         8.41      5185.29 o
  -2    1   12      5452.35         7.08      5921.85 o
  -1    1   12       560.27        20.16       522.00 o
   0    1   12     15480.34         6.97     15477.87 o
   1    1   12        60.06        90.06       142.45 o
   2    1   12     11646.73         6.40     12194.54 o
   3    1   12      9806.94         5.86     10361.22 o
   4    1   12      5947.49         6.97      5577.13 o
   5    1   12     19229.37         7.13     19930.72 o
   6    1   12      6538.34         6.40      6735.26 o
   7    1   12        26.01       146.89         9.07 o
   8    1   12      1089.00        10.30      1031.14 o
   9    1   12       416.57        17.64       356.04 o
  10    1   12      3613.21         7.40      3146.69 o
  11    1   12       532.22        20.52       686.47 o
  12    1   12      2964.80         9.06      2921.33 o
  13    1   12       367.49        42.64       483.77 o
  14    1   12       123.65        82.08        57.14 o
  15    1   12        56.70        99.20        72.68 o
  16    1   12      1448.56        33.64      1394.28 o
  17    1   12       -63.68       131.79         1.29 o
  18    1   12       103.02        80.28       439.82 o
 -21    2   12       547.56        26.52       921.09 o
 -20    2   12       217.86        57.61       294.60 o
 -19    2   12        35.16       172.40         9.07 o
 -18    2   12       615.54        23.52       645.41 o
 -17    2   12       273.90        40.20       334.91 o
 -16    2   12      1489.19        14.29      1178.40 o
 -15    2   12      1026.56        17.06      1053.15 o
 -14    2   12        28.84       305.55        72.68 o
 -13    2   12        50.98       125.66         0.01 o
 -12    2   12      2667.72        10.56      2535.64 o
 -11    2   12      1038.13        23.23      1162.85 o
 -10    2   12      4617.20         7.90      4535.83 o
  -9    2   12       903.00        20.43       952.40 o
  -8    2   12      3243.30        10.63      2909.06 o
  -7    2   12      6427.23         7.40      7132.76 o
  -6    2   12      1445.52        18.75      1498.01 o
  -5    2   12      6774.94         9.73      7355.26 o
  -4    2   12        17.14       264.06       141.10 o
  -3    2   12     11054.42         9.92     11031.22 o
  -2    2   12       246.80        33.41       179.91 o
  -1    2   12       588.55        22.75       572.51 o
   0    2   12      5092.25         6.86      5259.22 o
   1    2   12       507.15        19.98       564.38 o
   2    2   12        34.69       139.24        65.13 o
   3    2   12      1352.03        21.90      1343.81 o
   4    2   12     11999.01         7.29     12207.10 o
   5    2   12      1018.89        11.36       966.48 o
   6    2   12      4738.95         6.15      4512.89 o
   7    2   12       437.23        18.49       349.63 o
   8    2   12      1877.49        11.09      2161.36 o
   9    2   12      1109.56        11.22      1419.86 o
  10    2   12       191.27        29.92       147.93 o
  11    2   12       194.32        29.70       153.51 o
  12    2   12       371.72        15.37       371.21 o
  13    2   12       526.70        17.06       807.53 o
  14    2   12        83.72        46.92        20.67 o
  15    2   12        29.27       216.38        45.74 o
  16    2   12        60.68       148.35         9.42 o
  17    2   12        77.62       135.02        91.17 o
 -19    3   12       143.52        96.43        54.59 o
 -18    3   12       284.26        52.85       564.38 o
 -17    3   12       312.94        47.75       343.29 o
 -16    3   12        35.88       279.22       216.68 o
 -15    3   12        12.60       460.96        36.29 o
 -14    3   12       628.00        28.20       639.65 o
 -13    3   12        63.84       171.35       105.82 o
 -12    3   12      2381.44        55.80      2692.54 o
 -11    3   12        54.17       141.13        25.01 o
 -10    3   12      1301.77        15.05      1071.68 o
  -9    3   12      1447.80        14.90      1493.61 o
  -8    3   12       634.54        22.56       797.87 o
  -7    3   12      5599.53         9.36      5475.73 o
  -6    3   12      3488.08         8.82      3108.55 o
  -5    3   12      1709.00        12.39      1683.81 o
  -4    3   12        68.23       121.00        40.52 o
  -3    3   12       202.49        40.83       324.59 o
  -2    3   12      2398.06        12.89      2570.10 o
  -1    3   12      6060.62         8.01      6053.78 o
   0    3   12     22641.22         8.35     24463.39 o
   1    3   12       -39.19       140.66         6.25 o
   2    3   12     13881.55         8.82     13840.78 o
   3    3   12      1290.96        14.52      1385.81 o
   4    3   12       148.35        54.02        50.47 o
   5    3   12         7.45       593.90         0.47 o
   6    3   12       673.40        19.80       631.05 o
   7    3   12      1947.46        11.36      2150.80 o
   8    3   12      1275.92         9.36      1201.93 o
   9    3   12       631.52        13.03       597.25 o
  10    3   12      2233.51         5.71      2129.77 o
  11    3   12        -9.92       333.79         5.43 o
  12    3   12      1229.20         7.29      1360.53 o
  13    3   12       344.84        36.12       486.28 o
  14    3   12       -21.90       245.24        24.45 o
  15    3   12       -22.85       256.96         0.73 o
 -17    4   12       -11.49       599.27         4.91 o
 -16    4   12      1605.60        49.56      1826.65 o
 -15    4   12       -23.33       266.67        74.63 o
 -14    4   12       130.42        85.01       262.37 o
 -13    4   12       154.01        81.72       143.81 o
 -12    4   12       183.33        51.12       473.82 o
 -11    4   12        27.77       202.21        75.61 o
 -10    4   12      3539.06         9.80      3453.51 o
  -9    4   12      2151.10        19.27      1660.57 o
  -8    4   12      3402.39        11.22      3308.12 o
  -7    4   12      4463.58         9.00      4659.14 o
  -6    4   12      1383.84        14.90      1432.74 o
  -5    4   12      3597.60         9.42      3340.89 o
  -4    4   12        46.92       154.50        63.31 o
  -3    4   12      1089.00        23.43       608.41 o
  -2    4   12      1047.17        22.56       836.86 o
  -1    4   12      2139.06        12.96      1851.02 o
   0    4   12       147.87        53.73       106.99 o
   1    4   12      5459.73         8.41      5128.15 o
   2    4   12         4.97       731.70        76.61 o
   3    4   12      2005.25        10.63      1600.90 o
   4    4   12      5431.69        10.56      5160.76 o
   5    4   12       661.52        17.31       654.10 o
   6    4   12      3073.59         6.76      2884.59 o
   7    4   12      3436.30         5.95      3649.95 o
   8    4   12      2174.36         6.45      2082.82 o
   9    4   12      4732.06         6.05      4190.51 o
  10    4   12       510.76        24.50       651.20 o
  11    4   12      1366.04        72.76      1166.73 o
  12    4   12       -75.17       304.15         4.66 o
  13    4   12        65.77       349.32        76.61 o
 -13    5   12       128.37        72.25        25.59 o
 -12    5   12       259.53        59.14       459.09 o
 -11    5   12        87.05       144.96        81.66 o
 -10    5   12        71.91       127.46        58.87 o
  -9    5   12       -49.00       213.16         1.71 o
  -8    5   12        91.58       105.27       373.40 o
  -7    5   12       373.65        51.84       893.70 o
  -6    5   12       854.39        28.62       973.56 o
  -5    5   12      3031.60        11.49      2835.95 o
  -4    5   12        90.82       113.21       121.57 o
  -3    5   12      3858.89        13.54      3705.09 o
  -2    5   12         7.62       809.97       106.99 o
  -1    5   12       965.97        27.67      1113.00 o
   0    5   12       578.88        28.41       657.01 o
   1    5   12       164.61        52.42       228.55 o
   2    5   12      2086.66        58.52      2021.03 o
   3    5   12        49.70       115.56       157.76 o
   4    5   12      2051.18        10.43      1797.62 o
   5    5   12       426.01        20.43       437.44 o
   6    5   12         6.55       691.16        87.94 o
   7    5   12       615.04        17.56       619.68 o
   8    5   12       644.65        66.26       645.41 o
   9    5   12       404.01        68.56       320.51 o
  -5    6   12       151.54       126.79       314.43 o
  -4    6   12        56.40       180.90        94.45 o
  -3    6   12         4.93      1218.71        31.02 o
  -2    6   12       458.82        49.98       468.89 o
  -1    6   12       248.69        61.47       226.84 o
   0    6   12       293.44        44.09       418.62 o
   1    6   12       246.18        66.10       267.92 o
 -21    1   13       119.90        92.16       312.42 o
 -20    1   13      2639.90        57.76      2377.90 o
 -19    1   13       269.62        57.46       639.65 o
 -18    1   13        15.13       412.90        89.01 o
 -17    1   13        77.26        95.65        22.79 o
 -16    1   13       542.89        30.03       766.09 o
 -15    1   13       677.04        22.28       580.70 o
 -14    1   13       554.13        27.77       292.65 o
 -13    1   13      2185.56        13.54      2290.04 o
 -12    1   13      9030.70         8.64      8320.89 o
 -11    1   13     29939.38        11.49     31665.47 o
 -10    1   13      1013.79        17.81      1012.97 o
  -9    1   13       921.12        17.81      1071.68 o
  -8    1   13        61.47       108.58         0.63 o
  -7    1   13      1002.99        20.52       893.70 o
  -6    1   13      6107.42        11.16      5679.46 o
  -5    1   13     12615.78         7.90     12459.56 o
  -4    1   13     53508.94        12.53     55095.98 o
  -3    1   13      1688.39        21.07      1637.49 o
  -2    1   13     28804.88         9.42     29460.06 o
  -1    1   13     17601.33         7.34     17176.65 o
   0    1   13      1141.09        21.62      1105.43 o
   1    1   13        44.36       143.28         4.19 o
   2    1   13      2770.97         8.70      3223.67 o
   3    1   13      2314.57        10.11      2787.73 o
   4    1   13      1528.81        10.82      1637.49 o
   5    1   13      1743.06        12.46      1582.76 o
   6    1   13       747.48        17.06       804.31 o
   7    1   13      2668.76         7.90      2763.78 o
   8    1   13       624.50        17.81       625.35 o
   9    1   13        93.51        79.39        26.75 o
  10    1   13      3094.70         7.62      2781.74 o
  11    1   13       191.55        43.43       302.46 o
  12    1   13      4572.46         8.70      4220.00 o
  13    1   13       246.49        37.09       176.87 o
  14    1   13       941.88        27.46      1162.85 o
  15    1   13       869.07        32.95      1143.55 o
  16    1   13       242.74        57.46       175.36 o
  17    1   13       366.34        57.30       449.40 o
 -20    2   13         1.23      3574.84        48.08 o
 -19    2   13      2546.21        15.44      1749.75 o
 -18    2   13        85.38        96.43       232.00 o
 -17    2   13        71.06       108.37        10.49 o
 -16    2   13       435.14        31.70       351.76 o
 -15    2   13       252.49        42.38       251.44 o
 -14    2   13      2326.13        13.91      2056.96 o
 -13    2   13      1637.82        13.62      1257.73 o
 -12    2   13      1657.30        20.61      1467.37 o
 -11    2   13      5832.38         8.64      5475.73 o
 -10    2   13      1884.43        15.52      1841.25 o
  -9    2   13      6063.74        11.49      5939.35 o
  -8    2   13     10106.28         8.01      9937.54 o
  -7    2   13       787.92        26.73       850.07 o
  -6    2   13     39724.48        10.76     40273.12 o
  -5    2   13      4480.96        10.89      4161.13 o
  -4    2   13      5697.23         8.07      5679.46 o
  -3    2   13     10832.65         8.07     11186.97 o
  -2    2   13        27.04       303.80         1.29 o
  -1    2   13       735.49        19.10       633.91 o
   0    2   13      2054.81        12.25      2306.39 o
   1    2   13      9936.10         7.13     10523.84 o
   2    2   13      4225.00        10.18      3830.68 o
   3    2   13      5664.07         9.36      5800.02 o
   4    2   13      4653.97         8.88      5087.53 o
   5    2   13     17479.48         8.64     16250.94 o
   6    2   13       853.81        14.36      1097.89 o
   7    2   13        27.88       148.11         2.53 o
   8    2   13       673.92        16.89       586.19 o
   9    2   13         2.25      1100.25         7.14 o
  10    2   13      2369.74         9.12      2140.27 o
  11    2   13       390.46        24.80       430.33 o
  12    2   13        34.11       205.64        31.66 o
  13    2   13       872.61        16.97      1086.62 o
  14    2   13       -39.31       182.25         3.96 o
  15    2   13       320.77        52.85       716.57 o
  16    2   13       420.66        57.91       738.03 o
 -18    3   13       942.49        28.73       991.38 o
 -17    3   13       181.98        99.00       973.56 o
 -16    3   13       185.50        96.63       213.35 o
 -15    3   13      2963.71        13.84      2921.33 o
 -14    3   13        13.32       504.90         1.56 o
 -13    3   13       364.43        53.29       459.09 o
 -12    3   13      3403.56        10.96      2639.71 o
 -11    3   13       136.19        89.11       111.75 o
 -10    3   13      4471.60        10.18      3901.35 o
  -9    3   13      4997.08        12.89      4815.61 o
  -8    3   13      2206.18        13.03      2145.53 o
  -7    3   13      1764.00        19.54      1419.86 o
  -6    3   13        10.50       447.32        39.80 o
  -5    3   13      3507.01        12.39      3380.42 o
  -4    3   13       952.96        24.01       722.67 o
  -3    3   13       143.76        67.08       284.93 o
  -2    3   13      1318.42        16.65      1398.53 o
  -1    3   13      4375.82         8.70      4729.23 o
   0    3   13       111.30        75.17        54.59 o
   1    3   13      2684.28        16.40      2616.40 o
   2    3   13      1342.49        16.81      1097.89 o
   3    3   13      3679.64         8.82      3334.32 o
   4    3   13        11.22       351.19        58.87 o
   5    3   13        80.28        74.13        89.01 o
   6    3   13       242.74        31.36       186.06 o
   7    3   13      1168.96        20.16      1135.87 o
   8    3   13       -32.04       230.13        60.63 o
   9    3   13      1034.91        18.06       998.55 o
  10    3   13       789.05        14.06       719.62 o
  11    3   13       189.06        34.11       173.86 o
  12    3   13       216.38        51.27       334.91 o
  13    3   13       -54.91       138.53         7.44 o
  14    3   13        75.34       181.71       198.67 o
 -16    4   13       361.00        43.16       242.51 o
 -15    4   13       119.25       105.27        53.75 o
 -14    4   13        17.81       384.55       111.75 o
 -13    4   13        64.00       140.66         3.73 o
 -12    4   13        67.57       121.44        89.01 o
 -11    4   13        55.20       195.16         5.97 o
 -10    4   13       -44.36       172.66        78.61 o
  -9    4   13       772.28        32.72      1082.87 o
  -8    4   13        12.39       504.90         2.53 o
  -7    4   13       223.50        65.45       172.36 o
  -6    4   13       688.01        25.60       928.00 o
  -5    4   13      1401.75        35.16      1669.85 o
  -4    4   13       441.84        36.72       591.71 o
  -3    4   13       645.67        27.35       651.20 o
  -2    4   13       -61.00       124.55         2.72 o
  -1    4   13       275.89        39.69       556.31 o
   0    4   13         0.85      3787.17        32.30 o
   1    4   13       696.43        32.95      1377.36 o
   2    4   13       625.50        25.20       984.23 o
   3    4   13       -23.62       267.98        83.73 o
   4    4   13      1230.61        13.47      1314.80 o
   5    4   13       438.06        21.44       498.89 o
   6    4   13      1056.25        17.98      1229.67 o
   7    4   13         7.18       649.74         2.02 o
   8    4   13       128.60        50.27       114.17 o
   9    4   13       278.22        28.41       362.50 o
  10    4   13       533.61        26.01       496.35 o
  11    4   13       116.42       160.28         0.05 o
 -11    5   13       955.43        41.60      1237.66 o
 -10    5   13       280.90        75.00       442.20 o
  -9    5   13        64.48       142.56       153.51 o
  -8    5   13       249.32        70.22       447.00 o
  -7    5   13        -0.98      8864.22         9.42 o
  -6    5   13        45.83       230.74       125.36 o
  -5    5   13       -59.75       144.00        34.27 o
  -4    5   13       185.78        76.04       200.27 o
  -3    5   13       117.94        92.16         4.42 o
  -2    5   13        35.28       200.22        21.72 o
  -1    5   13       622.50        27.88       870.07 o
   0    5   13       106.92        87.80        72.68 o
   1    5   13       636.55        25.30       921.09 o
   2    5   13       377.52        43.30       491.30 o
   3    5   13       379.47        42.90       388.94 o
   4    5   13      1102.90        34.22      1194.06 o
   5    5   13        29.70       188.51         4.66 o
   6    5   13       413.72        26.73       334.91 o
   7    5   13       341.51        55.80       124.09 o
 -20    0   14      6691.24        60.06      6071.48 o
 -19    0   14        41.73       506.70         6.83 o
 -18    0   14      3799.49        15.29      3256.02 o
 -17    0   14       473.93       103.02       897.10 o
 -16    0   14      1056.90        25.40      1009.35 o
 -15    0   14      3703.94        24.70      3420.19 o
 -14    0   14      -153.02        90.25        25.01 o
 -13    0   14      2195.86        30.03      2088.01 o
 -12    0   14     12884.52         8.47     12383.55 o
 -11    0   14       200.22        59.60       127.92 o
 -10    0   14      6874.07         8.94      6998.99 o
  -9    0   14      1911.44        13.99      1493.61 o
  -8    0   14       959.14        50.41      1197.99 o
  -7    0   14      5774.48         8.76      5696.60 o
  -6    0   14      3502.27        10.56      3064.35 o
  -5    0   14       582.26        38.81       481.28 o
  -4    0   14     31229.96        23.91     32336.48 o
  -3    0   14     38067.91        10.69     39546.47 o
  -2    0   14        98.80        95.26         2.18 o
  -1    0   14     10759.91        19.89     10268.87 o
   0    0   14      2268.62        10.63      1935.09 o
   1    0   14       775.62        17.72      1042.12 o
   2    0   14        61.94       100.60         2.72 o
   3    0   14      2199.61        10.43      2639.71 o
   4    0   14     12241.21         6.86     11932.37 o
   5    0   14      8119.81        10.82      9116.71 o
   6    0   14      4816.36         7.95      4926.67 o
   7    0   14      6908.93         7.18      6586.83 o
   8    0   14       465.70        42.51       491.30 o
   9    0   14        96.43        73.27        53.75 o
  10    0   14      4826.08         8.01      3887.17 o
  11    0   14       203.06        58.06       267.92 o
  12    0   14       346.70        30.80       423.29 o
  13    0   14      3969.00         8.70      3816.62 o
  14    0   14         6.15       771.17        23.34 o
  15    0   14      3908.75        13.69      3507.16 o
  16    0   14       642.62       164.35       959.43 o
 -20    1   14       984.70        41.47      1569.23 o
 -19    1   14       491.51        36.12       371.21 o
 -18    1   14       575.52        29.92       642.52 o
 -17    1   14       105.27        91.97       110.55 o
 -16    1   14       678.08        50.84      1245.67 o
 -15    1   14        -1.96      2155.74       102.34 o
 -14    1   14       468.29        57.46      1178.40 o
 -13    1   14       214.62        61.94        90.09 o
 -12    1   14       108.16        85.75       134.43 o
 -11    1   14      4187.38        10.50      4376.49 o
 -10    1   14      2474.07        14.44      2394.56 o
  -9    1   14      1008.06        20.61      1249.69 o
  -8    1   14      5011.22         9.55      4713.61 o
  -7    1   14      5449.39         9.18      5144.44 o
  -6    1   14       612.07        32.72       674.61 o
  -5    1   14      6506.04        11.63      5577.13 o
  -4    1   14     10602.82         9.36     10605.62 o
  -3    1   14      2023.20        13.25      2187.86 o
  -2    1   14      2461.15        12.82      2763.78 o
  -1    1   14       705.43        25.30       756.68 o
   0    1   14     10670.89         8.12     10746.56 o
   1    1   14      1848.14        16.32      1745.00 o
   2    1   14       -37.21       170.82        61.51 o
   3    1   14       915.67        16.40       966.48 o
   4    1   14      2580.64         9.61      2757.81 o
   5    1   14       731.16        22.09       498.89 o
   6    1   14      2130.75        12.60      1836.38 o
   7    1   14       131.33        77.26        59.74 o
   8    1   14       987.22        17.89       966.48 o
   9    1   14      4328.32         9.67      4558.82 o
  10    1   14       380.64        27.88       425.63 o
  11    1   14      2558.34        11.22      2161.36 o
  12    1   14      1346.16        17.06      1294.28 o
  13    1   14       741.47        21.34       907.34 o
  14    1   14       249.96        43.69       258.70 o
  15    1   14        91.20       141.13        31.02 o
 -19    2   14        17.56       375.20        65.13 o
 -18    2   14        43.43       213.74       154.92 o
 -17    2   14        61.78       142.80       139.75 o
 -16    2   14       169.52        83.91       275.41 o
 -15    2   14        42.12       176.09       184.51 o
 -14    2   14       122.32       126.79       164.98 o
 -13    2   14        44.36       203.35       133.11 o
 -12    2   14       -19.98       330.51         1.29 o
 -11    2   14      6942.22         9.61      6753.93 o
 -10    2   14       128.14        85.38       156.34 o
  -9    2   14      2996.47        14.82      2769.76 o
  -8    2   14       373.65        45.83       258.70 o
  -7    2   14       162.31        78.68        85.82 o
  -6    2   14      2745.76        17.89      3140.32 o
  -5    2   14      4022.10        10.30      4543.49 o
  -4    2   14        98.41       103.23       135.75 o
  -3    2   14      2748.90        11.36      3295.05 o
  -2    2   14      3471.57        11.63      3500.43 o
  -1    2   14      1460.77        19.18      1398.53 o
   0    2   14      2737.38        10.30      3070.64 o
   1    2   14      1102.90        20.98      1042.12 o
   2    2   14      3210.36        10.63      3588.40 o
   3    2   14       249.01        59.29       322.55 o
   4    2   14       210.83        50.27       349.63 o
   5    2   14       366.34        37.09       318.48 o
   6    2   14         1.30      2586.74        32.95 o
   7    2   14       659.46        17.56       741.12 o
   8    2   14        59.44       105.68        42.72 o
   9    2   14       638.57        20.70       616.85 o
  10    2   14        84.27        72.59        97.80 o
  11    2   14        92.16       120.78        13.23 o
  12    2   14        71.74       159.26         3.10 o
  13    2   14        31.58       166.41        17.21 o
  14    2   14        70.06       175.03         8.40 o
 -17    3   14        47.33       271.59       156.34 o
 -16    3   14       126.11       149.33        96.67 o
 -15    3   14        47.89       218.45        73.65 o
 -14    3   14      1761.48        62.57      1797.62 o
 -13    3   14       435.14        44.62      1034.79 o
 -12    3   14       -35.76       222.31         7.14 o
 -11    3   14      1354.98        41.09      1596.36 o
 -10    3   14       677.56       126.34      1368.93 o
  -9    3   14      2631.69        13.91      2507.10 o
  -8    3   14       964.72        25.00      1079.13 o
  -7    3   14       278.22        68.23       382.24 o
  -6    3   14      9527.71         9.86      9633.95 o
  -5    3   14       -42.64       173.19        33.61 o
  -4    3   14      1139.74        18.66      1377.36 o
  -3    3   14      1883.56        34.57      2150.80 o
  -2    3   14      2262.90        14.29      2082.82 o
  -1    3   14       362.14        37.70       689.45 o
   0    3   14       100.00       116.42       337.00 o
   1    3   14      2156.67        12.18      2135.01 o
   2    3   14       602.70        23.72       471.35 o
   3    3   14       379.86        38.81       608.41 o
   4    3   14     11183.06         8.01     11513.94 o
   5    3   14     10062.10         8.64     10419.15 o
   6    3   14       100.60        70.56        31.66 o
   7    3   14       825.41        17.89       934.94 o
   8    3   14      2532.10         9.67      2495.73 o
   9    3   14      1597.60        12.46      1237.66 o
  10    3   14        14.21       245.24         1.29 o
  11    3   14         3.57       871.43        73.65 o
  12    3   14       257.60        62.57       164.98 o
  13    3   14       548.50        68.06       753.55 o
 -14    4   14        88.92       164.61        79.62 o
 -13    4   14        42.77       201.64        53.75 o
 -12    4   14      2374.61        14.59      2135.01 o
 -11    4   14       402.00        40.83       407.08 o
 -10    4   14       193.21        66.26       154.92 o
  -9    4   14      1958.06        16.40      1836.38 o
  -8    4   14       395.61        45.02       639.65 o
  -7    4   14       254.72        72.42       141.10 o
  -6    4   14       678.08        37.45       801.08 o
  -5    4   14        79.39       116.42        85.82 o
  -4    4   14       485.76        38.94       488.79 o
  -3    4   14      2070.25        15.76      1831.51 o
  -2    4   14       129.50        86.49        97.80 o
  -1    4   14      3516.49        12.53      3420.19 o
   0    4   14       696.96        26.83       830.30 o
   1    4   14       812.25        22.75       807.53 o
   2    4   14      2178.09        13.18      2150.80 o
   3    4   14       155.75        64.48       193.89 o
   4    4   14      2381.44        13.47      1930.10 o
   5    4   14      1803.70        14.06      1339.65 o
   6    4   14        -4.49       750.21        12.82 o
   7    4   14      3394.23         8.29      2884.59 o
   8    4   14       -20.88       239.63         0.83 o
   9    4   14       136.89        49.14        97.80 o
  10    4   14      1001.72        43.30       873.43 o
  -9    5   14       382.98        54.76       302.46 o
  -8    5   14       127.01       112.57        11.24 o
  -7    5   14       815.67        42.38      1194.06 o
  -6    5   14       573.12        40.96       704.46 o
  -5    5   14       486.20        49.56       880.16 o
  -4    5   14       354.57        46.38       296.55 o
  -3    5   14       266.34        65.61       382.24 o
  -2    5   14       520.75        35.64       659.93 o
  -1    5   14       416.57        38.32       701.44 o
   0    5   14        43.82       209.38        41.98 o
   1    5   14       515.29        39.44       719.62 o
   2    5   14        77.09       121.44        98.92 o
   3    5   14       428.49        47.75       322.55 o
   4    5   14       514.38        30.91       540.34 o
 -19    1   15      4115.22        18.75      3574.80 o
 -18    1   15       633.03        39.06       548.29 o
 -17    1   15       695.90        39.19      1327.20 o
 -16    1   15        -2.46      2389.25       247.84 o
 -15    1   15       125.44       105.88       535.07 o
 -14    1   15        -0.67      8593.29         0.47 o
 -13    1   15         5.15      1231.31         1.05 o
 -12    1   15       123.43        90.63        77.60 o
 -11    1   15      1230.61        43.56      1269.86 o
 -10    1   15      1143.12        49.14      1537.86 o
  -9    1   15       390.06        82.81       483.77 o
  -8    1   15      6543.19        10.30      6071.48 o
  -7    1   15      2312.65        16.81      2103.62 o
  -6    1   15      5817.11         9.99      5234.52 o
  -5    1   15      2498.00        15.84      2651.41 o
  -4    1   15         8.47       752.95        48.08 o
  -3    1   15      8759.09         8.64      9280.24 o
  -2    1   15       236.54        62.25       226.84 o
  -1    1   15      3979.09        13.62      4153.80 o
   0    1   15       136.89        72.59        77.60 o
   1    1   15      8691.83         9.24      9008.51 o
   2    1   15       160.02        73.62        49.67 o
   3    1   15        29.81       248.38        73.65 o
   4    1   15       391.64        33.18       290.71 o
   5    1   15      3292.46        11.90      3089.57 o
   6    1   15        45.83       145.93        79.62 o
   7    1   15        72.25       100.60        76.61 o
   8    1   15      1559.46        16.08      1174.50 o
   9    1   15       651.27        31.58       611.22 o
  10    1   15      4005.62        10.56      3774.60 o
  11    1   15       191.55        77.44        91.17 o
  12    1   15       102.82       111.94        51.28 o
  13    1   15       791.86        22.75       863.38 o
  14    1   15       231.04        48.02       186.06 o
 -18    2   15       652.80        50.55       914.20 o
 -17    2   15       790.17        63.52      1484.84 o
 -16    2   15       390.46        92.93       734.95 o
 -15    2   15        11.36       689.59        17.21 o
 -14    2   15        -1.46      4005.62        46.51 o
 -13    2   15      2329.99        18.66      2077.63 o
 -12    2   15       700.66        45.97      1113.00 o
 -11    2   15      2107.73        19.98      2311.85 o
 -10    2   15     11902.81        11.49     11007.36 o
  -9    2   15      2411.79        16.00      1711.92 o
  -8    2   15      4942.09        11.76      4604.99 o
  -7    2   15      7253.93        10.18      6763.27 o
  -6    2   15      1190.25        49.14      1441.36 o
  -5    2   15       276.89        54.91       223.42 o
  -4    2   15       922.94        25.20       686.47 o
  -3    2   15       380.64        38.32       211.69 o
  -2    2   15      2633.74        16.73      2564.34 o
  -1    2   15       910.83        23.91      1233.66 o
   0    2   15      4401.00        11.49      4353.96 o
   1    2   15      4560.30        12.25      4257.00 o
   2    2   15       375.58        49.14       395.69 o
   3    2   15      2724.84        13.32      2219.88 o
   4    2   15      5725.95        12.04      5022.88 o
   5    2   15      1472.26        23.04      1458.67 o
   6    2   15      3303.95        12.89      2817.82 o
   7    2   15       704.37        29.38       807.53 o
   8    2   15         9.86       450.71        39.80 o
   9    2   15      1392.78        18.06      1463.02 o
  10    2   15       329.42        39.06       364.67 o
  11    2   15        27.04       227.10         5.97 o
  12    2   15       940.04        23.33      1261.77 o
  13    2   15        26.01       213.45         0.83 o
 -16    3   15       899.40        53.14      1128.22 o
 -15    3   15       624.00        59.29      1261.77 o
 -14    3   15      2674.96        61.00      2495.73 o
 -13    3   15       536.85        46.38      1209.83 o
 -12    3   15       -74.13       179.56         5.97 o
 -11    3   15      2306.88        23.43      1955.15 o
 -10    3   15       137.36       113.42       343.29 o
  -9    3   15      3625.24        13.76      3001.75 o
  -8    3   15       -91.39       143.04         3.96 o
  -7    3   15      2402.96        17.72      2366.83 o
  -6    3   15      1441.72        33.29      1726.05 o
  -5    3   15        33.06       235.32        12.42 o
  -4    3   15       770.06        26.21      1027.49 o
  -3    3   15       518.93        36.00       498.89 o
  -2    3   15       221.12        71.74       349.63 o
  -1    3   15       743.11        30.69       680.53 o
   0    3   15       922.34        35.16       619.68 o
   1    3   15         6.05       899.40        17.21 o
   2    3   15      1859.33        14.75      1740.25 o
   3    3   15       202.78        62.41       149.31 o
   4    3   15       504.90        33.41       509.10 o
   5    3   15      1909.69        14.67      1721.34 o
   6    3   15       451.14        33.76       444.60 o
   7    3   15      3649.37        12.96      2964.50 o
   8    3   15       526.24        28.84       382.24 o
   9    3   15       275.89        42.25       334.91 o
  10    3   15       168.48        56.85       141.10 o
  11    3   15       225.60        67.24       143.81 o
 -12    4   15        44.76       224.70       104.66 o
 -11    4   15        -0.96      5256.25        14.50 o
 -10    4   15       462.68        52.27       651.20 o
  -9    4   15        37.09       251.54       104.66 o
  -8    4   15       291.73        66.26       402.50 o
  -7    4   15       240.87        71.40       391.18 o
  -6    4   15      1505.44        36.00      2005.73 o
  -5    4   15        51.55       198.53       190.74 o
  -4    4   15       373.26        51.12       215.01 o
  -3    4   15       122.54        92.93       264.21 o
  -2    4   15      1596.80        22.75      1773.60 o
  -1    4   15       458.39        41.47       437.44 o
   0    4   15       318.27        54.76       360.34 o
   1    4   15        50.98       169.52        34.94 o
   2    4   15       107.74       112.36        73.65 o
   3    4   15       169.52        70.06        53.75 o
   4    4   15      1216.61        22.66      1364.73 o
   5    4   15       444.79        29.27       468.89 o
   6    4   15        14.67       330.51        12.82 o
   7    4   15       171.61        64.80       152.10 o
  -4    5   15       -38.69       277.22         0.08 o
  -3    5   15       395.61        51.70       384.47 o
  -2    5   15        58.98       178.49        38.38 o
  -1    5   15       379.86        49.98       575.23 o
 -18    0   16        55.80       211.41        17.21 o
 -17    0   16      2819.61        17.31      2628.05 o
 -16    0   16      2999.75        16.89      2842.01 o
 -15    0   16       105.88       126.34       167.92 o
 -14    0   16      5924.38        11.63      5300.51 o
 -13    0   16       -22.37       949.87        58.87 o
 -12    0   16       780.08       212.28       921.09 o
 -11    0   16      2903.05        15.05      2411.28 o
 -10    0   16      3674.78        14.14      3994.20 o
  -9    0   16      8964.30        11.16      8519.06 o
  -8    0   16     13059.92        10.30     12894.69 o
  -7    0   16       608.12       106.30       814.01 o
  -6    0   16       -37.58       236.24         9.07 o
  -5    0   16      3648.16        12.74      3433.50 o
  -4    0   16      2025.90        16.73      2198.51 o
  -3    0   16      5721.41        10.37      5218.08 o
  -2    0   16       317.91        45.70       186.06 o
  -1    0   16      2152.96        21.90      2581.64 o
   0    0   16     15840.74         9.30     15140.34 o
   1    0   16      2918.16        13.54      3288.53 o
   2    0   16      2907.37        13.40      2575.86 o
   3    0   16      4806.65        10.89      3725.88 o
   4    0   16        82.08       201.92        12.82 o
   5    0   16      4027.17        11.29      2829.90 o
   6    0   16       787.36        25.00       914.20 o
   7    0   16       214.62        56.10       375.60 o
   8    0   16      1791.83        19.10      1524.52 o
   9    0   16      8665.75         9.86      8719.57 o
  10    0   16      2039.43        19.10      2156.08 o
  11    0   16      5198.41        13.91      4168.47 o
  12    0   16      3031.60        13.03      2273.76 o
 -17    1   16       242.74        85.75       478.79 o
 -16    1   16        33.52       281.90        39.80 o
 -15    1   16       138.30       100.40       170.87 o
 -14    1   16       119.90       110.88       187.61 o
 -13    1   16      1060.15        35.40      1174.50 o
 -12    1   16      3267.27        14.75      3095.89 o
 -11    1   16       474.37        51.84       611.22 o
 -10    1   16      1025.92        36.97       938.42 o
  -9    1   16      5244.66        11.70      4966.65 o
  -8    1   16       250.59        64.32       420.95 o
  -7    1   16       261.47        60.84       471.35 o
  -6    1   16        75.86       193.49       286.85 o
  -5    1   16      1120.24        54.46      1665.21 o
  -4    1   16        43.96       195.72        69.80 o
  -3    1   16        66.26       160.28       124.09 o
  -2    1   16       511.21        46.92       220.04 o
  -1    1   16      1917.56        15.84      1623.72 o
   0    1   16       102.01       100.80         0.26 o
   1    1   16      1196.47        23.14      1086.62 o
   2    1   16      6374.43         9.99      6205.06 o
   3    1   16       204.49        90.06       302.46 o
   4    1   16      2660.50        17.22      2674.87 o
   5    1   16      4133.20        13.54      3473.58 o
   6    1   16      4625.36        11.70      3958.36 o
   7    1   16      1163.49        22.28       820.50 o
   8    1   16       808.26        28.20       674.61 o
   9    1   16      1567.37        18.58      1458.67 o
  10    1   16       170.04        65.93       156.34 o
  11    1   16       -75.52       127.24         0.01 o
  12    1   16       392.04        48.72       373.40 o
 -16    2   16       363.28        71.57       503.98 o
 -15    2   16        61.62       190.72       112.95 o
 -14    2   16        94.48       138.06       304.44 o
 -13    2   16         5.90      1403.25        26.75 o
 -12    2   16       737.67        34.81       893.70 o
 -11    2   16       318.62        59.44       662.85 o
 -10    2   16        14.75       658.44        52.10 o
  -9    2   16       785.68        32.60       873.43 o
  -8    2   16        17.56       542.89         1.42 o
  -7    2   16       656.90        39.06       622.51 o
  -6    2   16       -61.31       203.92        39.80 o
  -5    2   16       961.00        32.83      1135.87 o
  -4    2   16        21.90       432.22        82.69 o
  -3    2   16       312.94        48.86       420.95 o
  -2    2   16       267.98        65.12       290.71 o
  -1    2   16       355.70        54.91       375.60 o
   0    2   16        96.04       106.71        36.29 o
   1    2   16         1.51      3568.87        59.74 o
   2    2   16        71.06       154.50         9.07 o
   3    2   16       632.02        34.57       636.77 o
   4    2   16        51.84       177.69       210.04 o
   5    2   16       392.04        62.09       334.91 o
   6    2   16      4094.72        14.82      3691.26 o
   7    2   16       517.56        39.82       449.40 o
   8    2   16         2.79      2236.34         5.70 o
   9    2   16       559.80        42.64       371.21 o
  10    2   16       -20.88       342.62         0.03 o
  11    2   16       304.15        39.06       326.64 o
 -14    3   16       116.42       132.25       153.51 o
 -13    3   16       210.25        89.30       588.95 o
 -12    3   16       218.45        82.45       262.37 o
 -11    3   16      -122.54       119.68         3.31 o
 -10    3   16       277.56        67.40       178.38 o
  -9    3   16       634.03        39.69       713.54 o
  -8    3   16       279.56        80.10       511.67 o
  -7    3   16      2696.72        21.07      2668.99 o
  -6    3   16       351.56        51.41       208.39 o
  -5    3   16      1181.98        27.35      1237.66 o
  -4    3   16       -51.70       225.30         4.66 o
  -3    3   16       252.17        64.96       290.71 o
  -2    3   16       171.35        74.82       179.91 o
  -1    3   16        26.63       480.05        17.69 o
   0    3   16        15.05       575.52         0.21 o
   1    3   16        52.56       176.09       145.17 o
   2    3   16      1766.52        17.81      1432.74 o
   3    3   16        69.89       157.50        25.01 o
   4    3   16      4790.02        12.04      4257.00 o
   5    3   16      2126.13        22.28      2005.73 o
   6    3   16      1958.95        16.32      1721.34 o
   7    3   16       134.79        79.21       119.08 o
   8    3   16         5.15      1087.68         8.08 o
   9    3   16       800.32        41.73       631.05 o
 -10    4   16       152.03       139.71       221.73 o
  -9    4   16       104.65       175.30       179.91 o
  -8    4   16       609.60        41.99       695.43 o
  -7    4   16       115.78       165.38        91.17 o
  -6    4   16       303.11        61.00       447.00 o
  -5    4   16        55.80       220.52        65.13 o
  -4    4   16         7.45      1058.85        27.34 o
  -3    4   16       230.13        68.39       173.86 o
  -2    4   16      1141.76        27.25       931.47 o
  -1    4   16        18.49       649.74         9.77 o
   0    4   16      5966.02        16.65      5152.60 o
   1    4   16       213.74       115.56       393.43 o
   2    4   16      2160.39        24.80      1995.56 o
   3    4   16       610.58        55.06       481.28 o
   4    4   16       101.61       122.99        55.43 o
   5    4   16       391.25        37.21       273.53 o
 -15    1   17       457.96        52.56       509.10 o
 -14    1   17        30.58       405.62         1.05 o
 -13    1   17      1095.61        41.86      1257.73 o
 -12    1   17       974.69        40.70      1605.45 o
 -11    1   17       374.81        69.06       914.20 o
 -10    1   17       -32.95       311.88        31.66 o
  -9    1   17      4332.27        14.21      4139.16 o
  -8    1   17       287.98        79.39       358.19 o
  -7    1   17       892.22        43.56       827.03 o
  -6    1   17       155.75        92.93       251.44 o
  -5    1   17       277.89        75.69       380.02 o
  -4    1   17       129.05       101.40        98.92 o
  -3    1   17      3267.27        14.06      2995.52 o
  -2    1   17      1004.89        30.14      1151.25 o
  -1    1   17       107.12       137.36       106.99 o
   0    1   17      2454.21        18.40      2535.64 o
   1    1   17       118.59       103.84       117.84 o
   2    1   17       654.85        40.70       509.10 o
   3    1   17       739.84        30.36       522.00 o
   4    1   17       399.60        51.41       356.04 o
   5    1   17      6591.82        14.14      5653.79 o
   6    1   17       131.56       131.33        10.87 o
   7    1   17       201.64       102.41       251.44 o
   8    1   17        63.04       183.60        41.25 o
   9    1   17      2171.56        21.90      1980.36 o
  10    1   17       994.77        26.73       910.77 o
 -14    2   17      5847.66        15.29      5087.53 o
 -13    2   17       248.06        87.24       366.84 o
 -12    2   17      5286.74        17.39      4452.01 o
 -11    2   17       488.41        75.86       532.44 o
 -10    2   17        44.09       394.82       110.55 o
  -9    2   17       247.43        76.74       122.83 o
  -8    2   17       416.16        53.44       322.55 o
  -7    2   17        55.35       209.09       100.06 o
  -6    2   17      1568.95        44.62      2005.73 o
  -5    2   17       462.25        54.61      1042.12 o
  -4    2   17       989.10        29.48      1385.81 o
  -3    2   17      1564.20        35.52      1573.73 o
  -2    2   17      3082.47        17.47      3051.77 o
  -1    2   17      4066.61        16.73      3172.25 o
   0    2   17       -42.25       275.89        12.82 o
   1    2   17      1233.41        26.63       924.54 o
   2    2   17      3577.24        14.52      3243.06 o
   3    2   17        39.44       236.24        28.54 o
   4    2   17        35.40       323.28         0.63 o
   5    2   17      6753.55        11.49      6267.90 o
   6    2   17       589.03        45.97       689.45 o
   7    2   17       453.26        39.19       173.86 o
   8    2   17      1179.24        23.52      1294.28 o
   9    2   17      2232.56        23.33      1802.44 o
 -11    3   17       184.14       123.21       375.60 o
 -10    3   17       612.56        47.33       731.87 o
  -9    3   17       137.83       147.62        44.98 o
  -8    3   17      2609.17        19.18      2339.26 o
  -7    3   17       143.04       134.79       163.53 o
  -6    3   17       677.56        49.84       662.85 o
  -5    3   17      1155.32        28.62      1233.66 o
  -4    3   17        57.15       228.31       186.06 o
  -3    3   17       209.38        95.45       251.44 o
  -2    3   17       798.06        40.20       550.96 o
  -1    3   17       489.74        54.46       377.81 o
   0    3   17      1705.69        28.41      1290.19 o
   1    3   17      2496.00        18.92      2219.88 o
   2    3   17       210.25        75.00       149.31 o
   3    3   17      1016.97        27.77      1261.77 o
   4    3   17       -32.83       301.02        32.30 o
   5    3   17         5.76      1027.20        12.02 o
   6    3   17       892.81        38.94       791.46 o
  -5    4   17        19.62       468.72         0.00 o
  -4    4   17        79.03       199.37       246.06 o
  -3    4   17       227.41        89.49       121.57 o
  -2    4   17       270.60       106.92       210.04 o
  -1    4   17        94.09       216.09       189.17 o
 -14    0   18       322.20        76.04       514.24 o
 -13    0   18       232.56       100.40       220.04 o
 -12    0   18       529.46        91.20       769.24 o
 -11    0   18        60.68       310.11         0.93 o
 -10    0   18       143.76       119.25       228.55 o
  -9    0   18       636.55       147.62      1381.58 o
  -8    0   18       217.86       133.40       439.82 o
  -7    0   18      5424.32        14.98      4242.18 o
  -6    0   18       382.59        83.17       351.76 o
  -5    0   18      2243.92        19.80      1458.67 o
  -4    0   18      4003.09        15.21      2927.48 o
  -3    0   18         3.20      3051.46       100.06 o
  -2    0   18      2379.49        18.84      1990.49 o
  -1    0   18        67.24       183.06        93.35 o
   0    0   18       507.15        45.16       722.67 o
   1    0   18       354.19        54.46       228.55 o
   2    0   18       125.89       140.90        34.27 o
   3    0   18       588.55        52.71       583.44 o
   4    0   18      4175.74        15.13      4146.48 o
   5    0   18       206.78       105.88        60.63 o
   6    0   18      2618.37        17.56      2067.28 o
   7    0   18      3191.12        21.07      2124.52 o
   8    0   18      2256.25        19.27      1555.75 o
 -13    1   18       666.16        59.60      1688.48 o
 -12    1   18        36.84       340.03        10.13 o
 -11    1   18       738.21        43.43      1135.87 o
 -10    1   18        76.74       193.49        61.51 o
  -9    1   18       101.40       180.36         0.63 o
  -8    1   18       206.50       113.64       267.92 o
  -7    1   18       263.74        78.50       418.62 o
  -6    1   18        11.56       767.29       100.06 o
  -5    1   18        17.72       602.70         0.47 o
  -4    1   18        61.62       227.10        37.68 o
  -3    1   18      1363.09        36.00      1506.82 o
  -2    1   18       679.12        40.20       597.25 o
  -1    1   18       293.09        64.00       211.69 o
   0    1   18      3535.49        20.43      2581.64 o
   1    1   18       132.25       126.79        50.47 o
   2    1   18      1620.87        27.25      1067.96 o
   3    1   18       999.82        38.07       810.77 o
   4    1   18       171.09        89.49        39.80 o
   5    1   18      1017.61        35.52      1016.59 o
   6    1   18         6.15      1136.36         5.17 o
   7    1   18       108.99       156.50        68.85 o
   8    1   18       424.36        47.33       468.89 o
 -12    2   18       160.28       131.33        11.24 o
 -11    2   18       378.69        72.25       631.05 o
 -10    2   18       161.29       148.11       384.47 o
  -9    2   18       -39.69       401.60        27.94 o
  -8    2   18       627.50        62.25      1335.49 o
  -7    2   18       132.48       133.86       211.69 o
  -6    2   18         4.97      2503.00       119.08 o
  -5    2   18        38.44       333.43        90.09 o
  -4    2   18       127.92       120.78        60.63 o
  -3    2   18         6.60      1077.15        29.77 o
  -2    2   18         5.34      1550.00        27.94 o
  -1    2   18      1051.06        49.42       850.07 o
   0    2   18        20.07       673.40         8.40 o
   1    2   18       430.15        60.06       271.65 o
   2    2   18       734.41        36.60       931.47 o
   3    2   18       102.01       139.71         2.72 o
   4    2   18       925.98        36.60       820.50 o
   5    2   18      1358.66        24.40      1245.67 o
   6    2   18       -84.27       144.00         1.86 o
  -8    3   18        -7.51      1658.12         0.12 o
  -7    3   18        34.22       382.98        18.17 o
  -6    3   18       161.80       137.83       124.09 o
  -5    3   18       124.77       152.52       192.31 o
  -4    3   18       970.95        42.64      1480.46 o
  -3    3   18       494.17        59.29       750.44 o
  -2    3   18        11.42       686.96         0.83 o
  -1    3   18       404.81        73.96       206.76 o
   0    3   18       824.84        38.56       781.90 o
   1    3   18       257.28        83.36       198.67 o
   2    3   18       342.99        64.80       343.29 o
 -10    1   19        74.82       343.36        67.91 o
  -9    1   19        99.60       189.89        53.75 o
  -8    1   19      3535.49        37.45      3500.43 o
  -7    1   19       487.97        92.35      1101.65 o
  -6    1   19       980.32        65.45      1506.82 o
  -5    1   19       179.29       110.46       371.21 o
  -4    1   19      1369.00        57.91      1484.84 o
  -3    1   19       284.26       106.09       409.37 o
  -2    1   19      2846.22        21.34      2829.90 o
  -1    1   19       244.30        88.17       266.06 o
   0    1   19      1224.30        35.88       994.96 o
   1    1   19       645.16        48.58       781.90 o
   2    1   19       165.64       124.10        34.94 o
   3    1   19       -28.94       393.23         1.29 o
   4    1   19      3047.04        22.75      2279.18 o
  -8    2   19      4809.42        20.34      3698.17 o
  -7    2   19       148.84       204.78        52.92 o
  -6    2   19       872.02        62.09      1186.22 o
  -5    2   19       233.17       105.68       164.98 o
  -4    2   19        84.64       211.99        26.16 o
  -3    2   19       554.60        51.98       503.98 o
  -2    2   19       157.50       110.88       256.87 o
  -1    2   19        41.22       305.90        57.14 o
   0    2   19      1077.81        48.72       886.92 o
   1    2   19       732.24        56.40       662.85 o
   2    2   19        44.09       309.76        17.69 o
  -6    0   20      -104.04       193.21        27.34 o
  -5    0   20       764.52       314.71      2072.45 o
  -4    0   20       123.21       160.28         8.73 o
  -3    0   20      3858.89        20.07      2728.04 o
  -2    0   20       723.07       133.17      1551.27 o
  -1    0   20       986.59        40.20       863.38 o
